# Supplementary material for: Consumption in the G20 nations causes particulate air pollution resulting in two million premature deaths annually
Source: Nat Commun. 2021 Nov 2;12:6286. doi: 10.1038/s41467-021-26348-y (PMC8563796; doi:10.1038/s41467-021-26348-y)
Supplement: Supplementary file 3 — Source Data [file 41467_2021_26348_MOESM3_ESM.xlsx]

## Sheet: Read me
Consumption in the G20 nations causes particulate air pollution resulting in two million premature deaths annually
Keisuke Nansai*, Susumu Tohno, Satoru Chatani, Keiichiro Kanemoto, Shigemi Kagawa, Yasushi Kondo, Wataru Takayanagi, and Manfred Lenzen
* Corresponding author Material Cycles Division, National Institute for Environmental Studies, 16-2 Onogawa, Tsukuba, Ibaraki 305-8506, Japan Tel.: +81 29-850-2889, E-mail: nansai.keisuke@nies.go.jp
DOI: 10.1038/s41467-021-26348-y
This excel file provides the data on consumption (footprint)- and production-based premature deaths and infant deaths for the 19 G20 nations based on the two cases – with the IER model and GBD2016 and with the GEMMand GBD2016.
Data specification by worksheets
Number	Name	Accounting	GBD 2016 data	Relative risk model	CI of IER or GEMM	Premature deaths (unit: persons)
		(Consumption-based or Production-based)	(GBD2016: lower, mean, or upper)	(IER or GEMM)	(lower, mean, upper)	(all ages or infants only)
1	cbdIER50	Consumption-based	mean	IER	mean	all
2	cbdIER975	Consumption-based	mean	IER	upper	all
3	cbdIER25	Consumption-based	mean	IER	lower	all
4	cbdGEMM50	Consumption-based	mean	GEMM	mean	all
5	cbdGEMM95	Consumption-based	mean	GEMM	upper	all
6	cbdGEMM5	Consumption-based	mean	GEMM	lower	all
7	pbdIER50	Production-based	mean	IER	mean	all
8	pbdIER975	Production-based	mean	IER	upper	all
9	pbdIER25	Production-based	mean	IER	lower	all
10	pbdGEMM50	Production-based	mean	GEMM	mean	all
11	pbdGEMM95	Production-based	mean	GEMM	upper	all
12	pbdGEMM5	Production-based	mean	GEMM	lower	all
13	cbdIER50_infant	Consumption-based	mean	IER	mean	infants
14	cbdIER975_infant	Consumption-based	mean	IER	upper	infants
15	cbdIER25_infant	Consumption-based	mean	IER	lower	infants
16	pbdIER50_infant	Production-based	mean	IER	mean	infants
17	pbdIER975_infant	Production-based	mean	IER	upper	infants
18	pbdIER25_infant	Production-based	mean	IER	lower	infants
19	cbdIER50LowerGBD	Consumption-based	lower	IER	mean	all
20	cbdIER975LowerGBD	Consumption-based	lower	IER	upper	all
21	cbdIER25LowerGBD	Consumption-based	lower	IER	lower	all
22	cbdIER50UpperGBD	Consumption-based	upper	IER	mean	all
23	cbdIER975UpperGBD	Consumption-based	upper	IER	upper	all
24	cbdIER25UpperGBD	Consumption-based	upper	IER	lower	all

## Sheet: Nation list
No.	Code	Name		Regions
1	ABW	Aruba		1	Asia
2	AFG	Afghanistan		2	Europe
3	AGO	Angola		3	North America
4	ALB	Albania		4	South America
5	AND	Andorra		5	Africa
6	ARE	United Arab Emirates		6	Oceania
7	ARG	Argentina
8	ARM	Armenia
9	AUS	Australia
10	AUT	Austria
11	AZE	Azerbaijan
12	BDI	Burundi
13	BEL	Belgium
14	BEN	Benin
15	BFA	Burkina Faso
16	BGD	Bangladesh
17	BGR	Bulgaria
18	BHR	Bahrain
19	BHS	Bahamas
20	BIH	Bosnia and Herzegovina
21	BLR	Belarus
22	BLZ	Belize
23	BMU	Bermuda
24	BOL	Bolivia
25	BRA	Brazil
26	BRB	Barbados
27	BRN	Brunei Darussalam
28	BTN	Bhutan
29	BWA	Botswana
30	CAF	Central African Republic
31	CAN	Canada
32	CHE	Switzerland
33	CHI	Channel Islands
34	CHL	Chile
35	CHN	China
36	CIV	Cote d'Ivoire
37	CMR	Cameroon
38	COD	Congo, Dem. Rep.
39	COG	Congo, Rep.
40	COL	Colombia
41	COM	Comoros
42	CRI	Costa Rica
43	CUB	Cuba
44	CUW	Curacao
45	CYM	Cayman Islands
46	CYP	Cyprus
47	CZE	Czech Republic
48	DEU	Germany
49	DJI	Djibouti
50	DNK	Denmark
51	DOM	Dominican Republic
52	DZA	Algeria
53	ECU	Ecuador
54	EGY	Egypt, Arab Rep.
55	ERI	Eritrea
56	ESP	Spain
57	EST	Estonia
58	ETH	Ethiopia
59	FIN	Finland
60	FRA	France
61	FRO	Faroe Islands
62	GAB	Gabon
63	GBR	United Kingdom
64	GEO	Georgia
65	GHA	Ghana
66	GIB	Gibraltar
67	GIN	Guinea
68	GMB	Gambia
69	GNB	Guinea-Bissau
70	GNQ	Equatorial Guinea
71	GRC	Greece
72	GRD	Grenada
73	GRL	Greenland
74	GTM	Guatemala
75	GUM	Guam
76	GUY	Guyana
77	HKG	Hong Kong SAR, China
78	HND	Honduras
79	HRV	Croatia
80	HTI	Haiti
81	HUN	Hungary
82	IDN	Indonesia
83	IMN	Isle of Man
84	IND	India
85	IRL	Ireland
86	IRN	Iran, Islamic Rep.
87	IRQ	Iraq
88	ISL	Iceland
89	ISR	Israel
90	ITA	Italy
91	JAM	Jamaica
92	JOR	Jordan
93	JPN	Japan
94	KAZ	Kazakhstan
95	KEN	Kenya
96	KGZ	Kyrgyz Republic
97	KHM	Cambodia
98	KOR	Korea, Rep.
99	KWT	Kuwait
100	LAO	Lao PDR
101	LBN	Lebanon
102	LBR	Liberia
103	LBY	Libya
104	LCA	St. Lucia
105	LIE	Liechtenstein
106	LKA	Sri Lanka
107	LSO	Lesotho
108	LTU	Lithuania
109	LUX	Luxembourg
110	LVA	Latvia
111	MAC	Macao SAR, China
112	MAR	Morocco
113	MCO	Monaco
114	MDA	Moldova
115	MDG	Madagascar
116	MDV	Maldives
117	MEX	Mexico
118	MKD	Macedonia, FYR
119	MLI	Mali
120	MLT	Malta
121	MMR	Myanmar
122	MNE	Montenegro
123	MNG	Mongolia
124	MNP	Northern Mariana Islands
125	MOZ	Mozambique
126	MRT	Mauritania
127	MWI	Malawi
128	MYS	Malaysia
129	NAM	Namibia
130	NCL	New Caledonia
131	NER	Niger
132	NGA	Nigeria
133	NIC	Nicaragua
134	NLD	Netherlands
135	NOR	Norway
136	NPL	Nepal
137	NRU	Nauru
138	NZL	New Zealand
139	OMN	Oman
140	PAK	Pakistan
141	PAN	Panama
142	PER	Peru
143	PHL	Philippines
144	PLW	Palau
145	PNG	Papua New Guinea
146	POL	Poland
147	PRK	Korea, Dem. People's Rep.
148	PRT	Portugal
149	PRY	Paraguay
150	PSE	West Bank and Gaza
151	QAT	Qatar
152	ROU	Romania
153	RUS	Russian Federation
154	RWA	Rwanda
155	SAU	Saudi Arabia
156	SDN	Sudan
157	SEN	Senegal
158	SGP	Singapore
159	SLB	Solomon Islands
160	SLE	Sierra Leone
161	SLV	El Salvador
162	SMR	San Marino
163	SOM	Somalia
164	SRB	Serbia
165	SSD	South Sudan
166	STP	Sao Tome and Principe
167	SUR	Suriname
168	SVK	Slovak Republic
169	SVN	Slovenia
170	SWE	Sweden
171	SWZ	Swaziland
172	SYC	Seychelles
173	SYR	Syrian Arab Republic
174	TCA	Turks and Caicos Islands
175	TCD	Chad
176	TGO	Togo
177	THA	Thailand
178	TJK	Tajikistan
179	TKM	Turkmenistan
180	TLS	Timor-Leste
181	TTO	Trinidad and Tobago
182	TUN	Tunisia
183	TUR	Turkey
184	TWN	Taiwan, China
185	TZA	Tanzania
186	UGA	Uganda
187	UKR	Ukraine
188	URY	Uruguay
189	USA	United States
190	UZB	Uzbekistan
191	VCT	St. Vincent and the Grenadines
192	VEN	Venezuela, RB
193	VNM	Vietnam
194	VUT	Vanuatu
195	XKX	Kosovo
196	YEM	Yemen, Rep.
197	ZAF	South Africa
198	ZMB	Zambia
199	ZWE	Zimbabwe

## Sheet: cbdIER50
				Region	G20	G1	G2	G3	G4	G5	G6	G7	G8	G9	G10	G11	G12	G13	G14	G15	G16	G17	G18	G19
Num	Code	Regions	G20order	total	total	Argentina	Australia	Brazil	Canada	China	France	Germany	India	Indonesia	Italy	Japan	Mexico	Russia	Saudi Arabia	South Africa	South Korea	Turkey	United Kingdom	United States
1	ABW	4		10.6513	0.0711272	0.000451732	0.000415205	0.00456761	0.00183631	0.00209271	0.00299679	0.00203738	0.000541851	0.00155003	0.00139239	0.00141179	0.00152489	0.000668966	0.00024346	0.000184303	0.000632767	0.000350408	0.00263256	0.045596
2	AFG	1		19070.1	227.812	0.338476	0.757368	0.927375	2.24562	26.9108	4.67441	8.01758	99.7261	1.25404	5.35896	5.17339	0.795531	30.798	3.00598	0.804172	3.37483	8.76756	5.46938	19.4121
3	AGO	5		8650.69	651.464	0.84799	2.76282	3.69601	4.21802	128.99	11.0877	6.37041	8.30916	2.32152	5.74599	11.8985	3.00032	1.47889	5.63673	328.895	19.6605	1.90441	8.8715	95.7694
4	ALB	2		1503.28	246.829	0.581237	0.972187	1.89755	1.73878	8.34664	25.255	43.6273	2.67714	0.794885	56.5011	4.07235	1.26712	30.2931	1.93003	0.920635	1.78886	28.1067	17.7735	18.2847
5	AND	2		22.5223	5.88869	0.0157567	0.0206171	0.045274	0.0335162	0.158859	2.60028	0.96075	0.0490416	0.0167219	0.450773	0.096929	0.0318242	0.234613	0.0319432	0.0227488	0.0394073	0.111918	0.641079	0.326637
6	ARE	2		1026.77	32.8787	0.0268746	0.39083	0.178929	0.142837	2.58131	0.524565	0.596802	2.08901	0.43694	0.765721	4.46956	0.0841063	0.931879	9.43253	0.228213	2.50379	4.05802	0.960845	2.47595
7	ARG	4	1	15863.2	5812.29	3333.65	9.15544	1322.31	26.1188	130.41	94.3967	144.078	20.8152	9.89619	107.819	68.6714	40.8976	26.0584	7.71159	40.1894	18.5449	10.6887	66.7241	334.151
8	ARM	2		2476.09	455.198	0.405434	0.900639	1.60618	1.5266	10.4361	10.4727	16.0974	3.77741	1.225	15.3855	5.91586	0.892715	49.8348	27.3103	1.15876	3.57159	277.923	8.49667	18.2606
9	AUS	6	2	3209.68	1343.34	0.667987	1061.17	2.30416	5.49761	54.5803	3.99499	6.73027	19.5334	22.0922	4.36159	65.0431	2.46919	2.30568	4.08658	4.39793	20.1347	1.6204	10.3637	51.9876
10	AUT	2		3593.87	1383.01	3.52799	6.34801	11.9122	10.3753	51.7459	166.577	436.54	15.458	4.93985	268.793	25.6426	6.74561	92.5177	9.41185	7.19421	11.2823	32.3347	121.425	100.236
11	AZE	2		6571.83	1155.34	1.55392	2.68306	4.94835	4.99284	47.5091	38.9605	64.4109	13.1182	3.60999	59.593	22.4076	3.22681	412.142	55.4748	3.56952	11.3042	316.144	31.6168	58.0708
12	BDI	5		4098.37	70.5828	0.303017	0.594649	0.579237	0.874037	5.56519	3.14704	4.06572	4.77431	0.552658	2.13323	4.87986	0.747954	1.83036	2.31678	26.525	1.21246	0.589367	2.74865	7.14335
13	BEL	2		5354.02	2484.02	5.19682	9.76189	18.2389	16.3365	83.3748	756.131	567.521	30.6567	8.54678	159.815	42.2619	10.7961	99.8273	14.9098	11.077	19.1813	34.5169	437.642	158.226
14	BEN	5		4319.3	175.396	0.418237	1.23877	3.51797	1.07981	7.89306	3.97637	1.49443	9.14887	2.94053	3.77529	3.02913	0.689228	0.83604	87.3424	14.1424	5.01168	1.35868	3.91481	23.5882
15	BFA	5		10161.2	325.326	0.680618	1.87935	4.08901	1.52325	10.1192	18.1783	9.08519	12.1285	4.40611	17.0421	11.3503	0.998311	1.4886	171.153	4.91454	9.24469	5.43178	8.1474	33.4661
16	BGD	1		100474	39617.1	27.8989	67.8375	94.7736	184.486	2191.22	289.225	513.922	32117.2	115.452	270.683	321.674	80.8464	165.842	260.812	60.589	153.775	96.4781	534.651	2069.71
17	BGR	2		10108.6	2337.6	4.91237	10.2492	14.8982	16.4186	79.3781	177.854	366.14	27.4541	13.6656	248.823	43.2581	20.3303	447.096	23.6731	8.77829	17.2717	503.231	143.164	171.009
18	BHR	2		253.894	19.1269	0.0170136	0.139987	0.107929	0.0607711	0.7577	0.3533	0.385073	0.858129	0.197121	0.45597	1.1267	0.043019	0.517779	8.27574	0.102246	0.875779	3.43167	0.37993	1.04107
19	BHS	3		65.5972	9.44945	0.00736833	0.0171582	0.0361818	0.39801	0.0962209	0.0330395	0.0722965	0.0176057	0.0127685	0.0192617	0.0754076	0.287787	0.0109394	0.0108128	0.00618817	0.0320101	0.00814805	0.0567983	8.25145
20	BIH	2		3195.82	686.027	1.63778	2.8809	5.3491	5.03911	23.6876	70.9609	167.606	7.13457	2.21469	146.705	12.665	3.36111	79.3423	4.48987	2.8357	5.31652	36.7915	55.3969	52.613
21	BLR	2		12271.5	4865.81	7.47082	12.1571	24.4707	24.6877	177.5	260.402	607.81	45.4627	11.9213	218.708	85.2691	16.6573	2657.85	19.1379	11.8665	33.0489	179.433	237.555	234.402
22	BLZ	3		82.7232	12.9307	0.00958747	0.0174163	0.0448653	0.370852	0.137862	0.0484236	0.0475807	0.020194	0.012447	0.0362987	0.102218	0.731374	0.012667	0.0121843	0.0073927	0.0479449	0.00907979	0.0951937	11.1672
23	BMU	3		19.0273	4.0601	0.00281389	0.00592626	0.014612	0.273094	0.0356123	0.00952308	0.0132347	0.00740786	0.0049066	0.00683482	0.025031	0.0994059	0.00316792	0.00421673	0.00227481	0.0107151	0.00297715	0.0177369	3.52061
24	BOL	4		3935.45	116.672	18.295	0.574872	28.5344	2.52294	11.3719	2.56211	3.45817	2.15334	0.541021	3.70656	6.06162	3.68624	0.714706	0.464973	0.538854	1.81282	0.596652	2.75538	26.3204
25	BRA	4	3	45685.7	25751.5	498.332	23.7153	22538.5	96.1479	409.487	151.621	251.517	72.1073	26.3579	144.339	172.443	128.776	45.7364	29.8723	35.5379	47.9105	31.6156	134.147	913.37
26	BRB	4		90.3819	0.0605918	0.00042782	0.000738357	0.0160222	0.00298704	0.00144486	0.00310747	0.0012453	0.000411015	0.000204807	0.000753411	0.0010524	0.000519196	0.000980975	0.000274127	0.00021461	0.000360601	0.000265724	0.00559842	0.0239835
27	BRN	1		33.4983	5.06421	0.011281	0.138243	0.0346596	0.0511419	0.991518	0.0612714	0.0939972	0.124737	1.24355	0.0418122	0.872253	0.0267208	0.0147987	0.0262615	0.0176606	0.434014	0.0187003	0.147065	0.714523
28	BTN	1		266.572	109.817	0.0732521	0.162077	0.236539	0.379749	5.89437	0.560221	0.957198	93.6173	0.265142	0.520848	0.774412	0.195521	0.263281	0.471546	0.171055	0.341128	0.2383	0.994977	3.70042
29	BWA	5		786.104	318.107	0.293646	1.07165	1.24487	1.16954	7.81105	1.87158	2.73358	3.86535	0.48121	2.08342	3.94854	0.609178	0.443017	0.688713	271.167	1.37422	0.858667	4.42017	11.9719
30	CAF	5		3773.39	21.3079	0.0149632	0.21871	0.168049	0.0194168	0.376261	0.100246	0.0272304	1.29125	0.161935	0.152058	0.0216	0.0201058	0.00409426	10.7256	5.18243	1.13758	0.458337	0.145032	1.083
31	CAN	3	4	6908.45	5064.77	3.97914	11.7128	17.0206	2035.32	78.4738	18.8314	27.4623	13.8208	11.2304	12.7984	78.6028	53.2364	6.91219	6.85628	4.94791	26.9149	5.38132	38.1079	2613.16
32	CHE	2		2270.43	1096.33	2.58283	4.48438	8.98978	7.33792	35.8436	252.738	268.989	16.3555	3.67075	232.403	18.0473	5.07541	36.0009	6.81023	5.08934	8.38347	18.9305	92.449	72.1543
33	CHI	2		9.00588	4.04529	0.00552605	0.0144464	0.0194407	0.0189677	0.087108	1.64771	0.487981	0.0270014	0.00986942	0.167535	0.0594591	0.0126941	0.125925	0.0172045	0.0125754	0.0232592	0.0373777	1.09897	0.172235
34	CHL	4		3880.87	431.285	39.3388	2.64653	29.3862	10.5622	52.8683	12.9721	15.0469	9.36033	3.64193	14.9089	50.9232	33.6974	2.9224	2.90563	1.74925	11.8687	2.98442	12.9818	120.52
35	CHN	1	5	1.19518e+06	950773	764.489	2217.73	2211.42	3794.81	835619	4320.16	7138.33	6968.31	2498.76	3649.03	17561.7	1861.29	3765.2	1487.47	943.739	8992.98	1530.32	6767.89	38680.5
36	CIV	5		9271.12	252.609	0.538922	1.63836	3.70347	1.16991	9.61975	2.70543	0.258544	10.4702	3.58567	2.33297	3.86066	0.70662	0.131752	144.218	26.5549	7.64929	0.245887	3.65219	29.5663
37	CMR	5		13697.2	586.255	0.760557	3.99548	6.78882	1.72675	22.7234	10.1672	1.87105	24.4806	6.04157	23.636	7.11995	1.39274	0.89598	365.281	21.8704	17.7233	12.5777	9.92898	47.2743
38	COD	5		31162.7	573.64	1.27012	3.33188	4.71137	5.42838	52.5736	16.6255	15.0507	21.9073	2.33341	11.4813	7.65099	4.02547	7.71545	14.3672	265.398	16.6473	2.4026	17.405	103.315
39	COG	5		1592.16	57.6933	0.133623	0.362649	0.597606	0.642884	8.72298	1.91252	1.62602	1.5959	0.318562	1.1992	1.0024	0.458889	0.88735	4.96166	13.5835	3.62223	0.340684	1.87785	13.8468
40	COL	4		10281.4	192.663	4.99302	0.957402	28.593	7.8405	5.77458	4.5973	6.93244	1.37604	1.10543	5.04261	4.6674	8.02327	1.91361	0.744956	0.511285	2.15239	0.85343	6.75487	99.8295
41	COM	5		148.281	4.76968	0.00609975	0.0221226	0.0267687	0.0185071	0.180738	0.0258758	0.0365731	0.0856281	0.0154219	0.0397651	0.0644161	0.0123417	0.0097285	0	3.8866	0.0343248	0.0253839	0.0792193	0.200162
42	CRI	3		608.549	96.2566	0.12422	0.210797	0.720431	3.44656	1.73474	2.54207	2.94752	0.254409	0.159122	1.31127	1.74812	5.25859	0.303172	0.180819	0.119213	0.624527	0.414786	4.29773	69.8585
43	CUB	3		5310.45	613.023	0.766245	1.75272	3.12098	23.5292	25.8189	6.39971	7.64707	1.3766	0.83103	2.20733	7.77319	27.4602	4.43094	0.826717	0.609701	2.11441	0.620151	5.02958	490.708
44	CUW	4		19.6981	0.224436	0.00124061	0.001415	0.0136726	0.00602598	0.00691235	0.0105962	0.00700605	0.00195891	0.00565307	0.00481047	0.00509292	0.00476833	0.00245031	0.000707192	0.000532408	0.00203367	0.00116759	0.00904969	0.139343
45	CYM	3		2.93516	0.229518	0.000221128	0.000489697	0.000984377	0.00802182	0.00421201	0.00121454	0.00155247	0.000485665	0.000340841	0.000605512	0.00212857	0.00941777	0.000821564	0.000299997	0.000198589	0.000804494	0.000231123	0.00210317	0.195385
46	CYP	2		149.126	36.3037	0.0325303	0.0591733	0.122785	0.119441	0.606318	1.08832	1.69532	0.240591	0.0624759	1.50553	0.281007	0.0797944	2.83285	1.24094	0.0629214	0.14152	23.7452	1.12037	1.26665
47	CZE	2		7518.69	2496.77	6.1106	10.3486	20.3702	19.0244	93.8003	288.1	910.295	27.2211	8.21786	272.36	53.6757	12.2138	245.135	16.6728	12.3378	20.3556	56.1381	243.264	181.131
48	DEU	2	7	39915.1	21295.2	40.7906	75.9104	144.667	121.128	660.773	3040.99	9769.95	210.689	63.1138	1626.84	330.156	83.8396	1097.13	119.579	93.5903	149.236	317.292	2120.79	1228.69
49	DJI	5		263.889	4.99711	0.00583969	0.0328228	0.0302153	0.017714	0.25515	0.071798	0.0870133	0.210482	0.0512295	0.103166	0.403739	0.0122505	0.0400289	2.81266	0.0752113	0.161979	0.199446	0.0866183	0.339748
50	DNK	2		2046.04	692.242	1.62924	3.91769	5.20114	5.61092	30.2537	82.5409	197.762	7.57963	2.45176	40.7212	16.6102	3.43704	102.286	4.87241	3.32635	7.11098	13.7035	111.227	52.0005
51	DOM	3		2701.83	109.492	0.11115	0.220265	0.512539	3.49841	1.34754	1.46455	3.01703	0.273502	0.153417	1.40458	1.15197	3.43173	0.276689	0.155236	0.132198	0.563188	0.168134	1.37014	90.2397
52	DZA	2		9309.93	664.582	2.27926	2.48901	28.6809	5.97345	21.3356	189.498	91.7607	7.24067	2.4157	87.0803	11.6699	6.5429	19.7432	4.63214	2.5645	5.28927	19.7076	63.8749	91.8033
53	ECU	4		2341.86	102.889	3.67861	0.708083	1.74737	3.49841	12.1122	3.41386	5.91541	1.98274	0.576469	4.91113	8.55531	5.30454	3.76596	1.01443	0.37349	3.48947	1.368	3.57766	36.8954
54	EGY	2		47682.1	6465.12	10.5481	18.4105	44.5011	39.2368	184.088	313.287	448.788	105.143	25.0351	485.801	106.677	25.5712	535.896	487.622	26.2924	60.9377	2839.76	289.734	417.797
55	ERI	5		1388.61	44.8676	0.0520542	0.303595	0.330081	0.166824	2.22216	0.756862	0.858841	1.70761	0.505236	1.11526	3.52161	0.0999126	0.175813	25.6694	0.372168	1.48381	1.89355	0.870863	2.76193
56	ESP	2		12730.6	1928.04	9.95692	8.50188	23.8081	14.8658	66.6367	643.148	328.547	19.9884	6.73651	184.038	38.357	20.1276	73.0039	15.3521	10.1248	16.3188	45.2838	253.402	149.847
57	EST	2		626.785	204.133	0.384172	0.726537	1.31948	1.553	9.15904	12.7464	29.1399	2.15653	0.598377	8.46521	4.25055	0.818018	94.4207	1.03226	0.677714	1.67889	5.75686	16.004	13.2457
58	ETH	5		33376.8	1872.32	3.01769	10.3119	11.3238	15.2677	230.684	49.7586	96.057	50.6333	29.9301	73.7996	469.601	7.3677	27.6906	481.6	24.8524	38.1784	32.3688	56.0094	163.865
59	FIN	2		1565.71	508.653	1.15658	2.35545	3.83888	5.06453	34.7417	31.0815	63.745	6.28152	1.80607	21.4997	13.6785	2.43151	214.181	3.22855	2.10066	5.48887	13.7731	41.4916	40.7086
60	FRA	2	6	16527.9	9080.56	14.8799	25.8393	48.9351	41.3707	202.148	4669.56	1312.24	64.8666	20.8431	704.987	120.368	29.7912	252.271	37.2488	27.9576	49.6743	102.217	957.217	398.145
61	FRO	2		4.29858	0.515116	0.000335999	0.00208045	0.0022988	0.00322162	0.0157845	0.052586	0.0920453	0.0039872	0.00145798	0.0275151	0.0095096	0.00147966	0.0726394	0.00417317	0.00153313	0.00374974	0.0127347	0.180174	0.0278096
62	GAB	5		907.94	16.6668	0.0171253	0.107904	0.113189	0.0617467	1.35222	0.0486902	-1.6395e-15	0.608958	0.0532525	-1.6395e-15	-1.6395e-15	0.0538499	0.000140005	4.14674	7.44847	0.663457	-1.6395e-15	0.0570303	1.93407
63	GBR	2	18	24800	13840.3	14.135	54.9401	51.4966	61.5239	246.549	1484.19	1085.26	94.0509	27.2163	396.366	143.289	31.7266	329.768	54.7337	42.8225	60.0087	101.154	9039.58	521.474
64	GEO	2		3083.57	547.801	0.734526	1.10281	2.05837	2.04636	15.0093	15.9541	25.6523	4.80231	1.44529	21.3645	7.49296	1.34159	116.203	22.263	1.35246	3.91766	267.643	13.8382	23.579
65	GHA	5		12584.5	512.046	0.875744	3.1429	6.97229	6.97744	37.3484	13.708	18.3491	22.9297	5.91633	12.9064	10.939	1.82109	5.49769	202.283	45.3152	18.0897	3.85595	20.8594	74.2583
66	GIB	2		4.00768	0.221426	0.00145327	0.00111989	0.00342739	0.0021806	0.00797249	0.0604127	0.0361557	0.00291494	0.00105032	0.02688	0.00479342	0.00276178	0.00757676	0.00229865	0.00147776	0.00220933	0.00590602	0.0302942	0.0205407
67	GIN	5		4674.48	73.7991	0.21007	0.563227	1.11084	0.614016	2.98242	3.14219	0.95455	3.39683	1.04285	2.51387	1.79563	0.343308	0.731996	37.2049	1.48465	3.05902	0.514799	1.95599	10.1779
68	GMB	5		587.303	2.92335	0.0132872	0.0254132	0.0416866	0.0220653	0.155847	0.448	0.129471	0.191858	0.025906	0.342217	0.10166	0.0308729	0.0625801	0.682648	0.0319467	0.0610099	0.0575926	0.195335	0.303952
69	GNB	5		745.161	2.92623	0.00781961	0.019268	0.0402956	0.0148091	0.143056	0.390235	0.0708142	0.193827	0.0266196	0.323468	0.0850573	0.0222505	0.0451566	0.897574	0.0409261	0.0818599	0.0515604	0.139257	0.332378
70	GNQ	5		369.335	6.55619	0.0058617	0.0510143	0.078395	0.00664857	0.219572	-1.46358e-15	-1.46358e-15	0.304405	0.0335448	-1.46358e-15	-1.46358e-15	0.00945009	-1.46358e-15	2.95616	2.09252	0.26968	-1.46358e-15	0.0124221	0.516518
71	GRC	2		5911.88	984.672	1.83057	3.57289	6.11583	6.59213	31.1705	71.7417	121.829	10.7794	3.13183	115.732	14.6083	4.65645	150.545	12.5972	3.08745	6.54717	297.33	56.625	66.18
72	GRD	4		23.4115	0.00850791	0.000114788	5.33065e-05	0.00468683	0.000157753	0.000172463	0.000221919	0.000155194	4.926e-05	3.89969e-05	0.000135666	0.000161559	7.7269e-05	7.33504e-05	3.38322e-05	3.26371e-05	6.25522e-05	3.26827e-05	0.000289674	0.00195817
73	GRL	3		5.35988	0.374242	0.000337088	0.000852796	0.00148873	0.0879663	0.00503251	0.00129286	0.00181071	0.00104486	0.000798122	0.000913332	0.00410964	0.00686742	0.000466136	0.000561479	0.000370448	0.00170121	0.000441055	0.00249314	0.255694
74	GTM	3		3974.86	721.147	0.774941	1.20481	2.83058	20.7609	6.5452	5.51579	12.6657	1.3424	0.873116	3.28266	5.15487	87.1717	2.60642	2.05571	0.70345	2.0469	0.815358	7.17891	557.618
75	GUM	1		48.8855	0.655597	0.00111303	0.00535612	0.0031559	0.00537643	0.430736	0.00630151	0.00976686	0.048252	0.0192848	0.00479375	0.0281569	0.0027487	0.00218178	0.00231857	0.00137609	0.0106476	0.00207618	0.0116023	0.0603532
76	GUY	4		312.263	0.395434	0.0060278	0.00135445	0.228494	0.00618622	0.0138992	0.02277	0.011807	0.00278635	0.00103391	0.00638816	0.00842578	0.00316022	0.00399246	0.00140641	0.00118973	0.00215885	0.00188446	0.0154838	0.0569847
77	HKG	1		1244.03	687.621	0.746616	2.34889	3.13368	4.17636	566.229	4.41005	7.64494	7.34404	4.82133	3.50072	14.4803	2.23943	1.89413	1.3639	1.45283	6.92405	1.47593	8.76047	44.6735
78	HND	3		2652.78	432.081	0.318859	0.778718	1.63476	10.5512	3.97259	1.6795	3.34989	0.857266	0.480303	1.19493	2.85744	24.5055	0.78757	0.515203	0.246783	1.7139	0.551946	3.07236	373.012
79	HRV	2		3440.34	917.237	2.17548	4.05458	7.19653	6.87787	31.0806	93.2459	225.683	9.16486	2.77833	225.09	16.7785	4.30699	89.4481	6.01771	3.83182	7.0079	35.0148	73.7813	73.7036
80	HTI	3		5760.51	211.364	0.237363	0.461831	0.882336	6.68109	2.54738	3.01661	3.94866	0.531477	0.311903	1.74861	1.84476	9.60247	0.868849	0.293097	0.217098	0.878032	0.304653	1.98574	175.002
81	HUN	2		9678.13	2494.78	6.33225	10.6688	21.5473	20.5647	94.1126	260.347	668.62	27.6867	8.54422	371.04	57.1712	12.7808	355.96	19.8437	11.8079	23.011	111.97	212.264	200.509
82	IDN	1	9	73940.2	52227.3	24.4312	164.622	76.7218	113.395	1219.13	210.098	385.202	405.938	46125.7	168.227	827.014	87.1777	67.5128	88.1231	46.6046	366.098	51.7815	366.259	1433.22
83	IMN	2		10.0272	4.74539	0.00494698	0.0223908	0.017294	0.0221103	0.0822412	0.385591	0.375708	0.0311284	0.0101119	0.120349	0.0519306	0.0112524	0.107519	0.0205106	0.0160019	0.0212476	0.0339534	3.22525	0.185857
84	IND	1	8	907291	474528	264.62	572.881	859.877	1378.53	7939.12	2032.47	3449.28	429934	991.934	1896.8	2604.08	714.895	839.421	1812.43	653.127	1192.43	902.126	3601.48	12888.7
85	IRL	2		1072.55	386.999	0.567183	2.42924	2.01169	2.43613	8.88035	36.5668	39.1379	3.19445	1.19908	12.5318	6.39911	1.2944	10.5682	2.2102	1.86604	2.50285	3.68417	224.522	24.9976
86	IRN	2		33731.8	2628.84	3.23564	12.709	15.2385	12.4389	144.647	83.2768	101.1	58.47	21.2411	139.636	107.988	7.76466	324.039	630.458	22.557	73.1245	648.235	63.1475	159.53
87	IRQ	2		20367.1	2238.58	2.30999	8.44537	15.4811	10.436	66.1468	73.8908	80.4017	33.1927	11.6588	113.2	45.4595	6.35566	123.361	484.334	8.52918	35.1136	891.215	49.5981	179.453
88	ISL	2		62.2038	5.31676	0.00886867	0.0263538	0.0401063	0.137816	0.401637	0.72147	0.920968	0.0499743	0.0167518	0.201079	0.371049	0.0260329	0.406251	0.0282297	0.0223092	0.0567089	0.0830998	1.29418	0.503874
89	ISR	2		1596.74	273.549	0.396387	0.786706	1.53365	1.42827	6.26236	10.1448	14.5031	4.52086	0.82548	13.5855	3.61845	0.985412	21.6008	21.0159	0.824496	1.88375	144.835	8.79528	16.0034
90	ITA	2	10	14725.9	7012.59	15.1333	23.2619	46.0835	37.9601	167.34	697.364	941.521	54.7313	15.5383	3634.74	85.2883	26.2747	256.748	36.1854	23.245	39.6054	150.235	383.851	377.492
91	JAM	3		681.371	41.8783	0.055335	0.175876	0.230908	1.53731	0.990977	0.569172	0.990587	0.193351	0.0861612	0.350625	0.774129	1.31786	0.388903	0.0977899	0.145661	0.196917	0.128744	2.58574	31.0622
92	JOR	2		1155.27	164.887	0.240084	0.529344	0.952028	0.841367	4.08921	5.8446	8.27937	5.39028	0.732343	7.97907	2.6695	0.574862	11.935	19.4715	0.541114	1.40459	78.0517	5.15943	10.2012
93	JPN	1	11	44653.4	29318.7	28.3724	112.371	112.114	132.145	13250.5	148.471	249.78	200.069	151.438	117.513	11057.2	73.1457	216.35	67.8317	39.0224	1583.26	58.0453	231.881	1489.19
94	KAZ	1		10403.8	572.796	1.04373	1.84682	2.98985	4.21623	229.247	16.0835	28.3848	10.1755	2.1158	19.2435	14.4231	2.4933	154.61	2.22348	1.34365	6.84316	15.4277	12.4867	47.5975
95	KEN	5		8540.37	301.053	0.580814	2.39973	1.79006	2.15065	18.9949	8.05743	15.3239	103.307	2.24471	11.581	20.2232	1.70553	2.30277	27.9614	33.3206	7.71769	2.94251	13.8983	24.551
96	KGZ	1		2624.41	87.5314	0.178546	0.35508	0.477986	0.555088	36.1441	1.76678	3.40914	5.07165	0.39024	2.06968	2.15469	0.318562	23.2501	0.35887	0.230123	1.25685	2.05588	1.67159	5.81654
97	KHM	1		6083.27	1128.52	1.94483	10.6794	5.23937	11.0959	597.784	16.9976	31.9079	63.511	22.7808	12.4414	53.6329	5.15631	12.0096	3.98023	2.67093	40.2459	4.01821	26.666	205.754
98	KOR	1	16	13126	9728.07	9.85506	31.8271	59.4393	44.4295	4875.4	47.3556	77.1437	67.3237	43.6188	40.9317	312.404	31.5097	69.7065	25.8324	12.7278	3391.33	21.246	77.8986	488.082
99	KWT	2		490.088	53.2275	0.0555724	0.265987	0.3165	0.193748	1.76865	1.16687	1.28184	1.73779	1.01937	1.84348	1.5957	0.129179	1.71001	22.8044	0.286965	1.56207	11.4275	1.04279	3.01906
100	LAO	1		3293.32	1011.92	1.35312	7.52012	3.66447	7.29614	720.343	10.2882	15.9907	62.3252	9.08693	7.30411	43.5894	3.51048	5.25283	3.47569	2.12612	15.2812	2.7386	15.2976	75.4795
101	LBN	2		1666.83	258.614	0.322291	0.696271	1.29947	1.26186	5.08786	9.29366	12.9717	2.94407	0.737877	12.8159	2.9356	0.754877	20.3583	25.4367	0.623384	1.64444	139.511	7.58518	12.3336
102	LBR	5		679.697	21.5045	0.0504707	0.139989	0.280206	0.312432	0.887739	0.371326	0.589081	0.811762	0.250457	0.376268	0.361548	0.129121	0.106403	10.3831	1.28459	0.576551	0.0915676	0.422652	4.07929
103	LBY	2		2061.89	129.296	0.346988	0.463856	1.40218	0.861312	4.34551	18.7175	18.3447	1.48757	0.466298	33.9423	1.92713	0.679287	8.57318	2.50208	0.500188	0.934925	13.1313	10.991	9.67925
104	LCA	4		37.153	0.0127525	0.000117764	9.3443e-05	0.0054568	0.000414696	0.00029186	0.000453452	0.000218253	7.53806e-05	5.27701e-05	0.000154797	0.000208052	0.000134571	0.00013261	3.9632e-05	3.6287e-05	7.01113e-05	4.67953e-05	0.000752323	0.00400291
105	LIE	2		3.34897	1.5939	0.00369563	0.00654886	0.0129058	0.0105311	0.0517874	0.26116	0.418903	0.0220432	0.00542609	0.414237	0.025633	0.00733456	0.0555469	0.0100424	0.00749011	0.0121215	0.0299654	0.134297	0.104235
106	LKA	1		7921.54	1404.45	1.82121	4.42268	4.75828	10.5397	92.7486	18.0802	30.2864	974.782	5.42089	14.6836	25.6745	6.64185	6.67024	10.3427	4.28543	10.2453	5.80232	42.4624	134.777
107	LSO	5		1254.91	565.43	0.537685	1.92752	2.19363	2.07742	13.7611	3.52017	5.16141	6.87219	0.879937	3.75119	7.02062	1.09275	0.907425	1.09095	480.791	2.42291	1.58468	7.36784	22.4699
108	LTU	2		3039.79	1067.75	1.9829	3.25388	6.40907	6.33439	40.0228	75.9315	187.291	10.5227	2.90516	56.5239	19.9561	4.07257	469.381	4.78098	3.33391	7.89095	32.0057	74.8978	60.257
109	LUX	2		167.325	90.2442	0.179286	0.317419	0.613086	0.538112	2.73279	28.9419	25.6339	0.912894	0.268577	6.29547	1.43031	0.373393	3.14439	0.480035	0.376507	0.631261	1.16436	11.0857	5.12487
110	LVA	2		2034.78	658.914	1.51243	2.17628	5.27896	4.19481	26.2752	44.079	107.21	7.44417	1.89851	31.5582	12.9802	2.61325	286.703	3.18472	2.50954	5.0518	19.6732	51.8075	42.7627
111	MAC	1		31.9051	17.3976	0.0169809	0.0507373	0.0534976	0.0851326	14.7626	0.0935689	0.157179	0.167841	0.153919	0.0773218	0.371337	0.0434345	0.0560636	0.0322911	0.0243526	0.171594	0.0329097	0.16004	0.886844
112	MAR	2		9476.62	320.596	1.12248	1.54533	5.51913	3.43469	12.2153	92.2794	44.0946	7.77232	1.06128	35.4133	9.44668	2.85526	9.55246	4.15778	1.38447	2.90264	7.16416	43.1741	35.5006
113	MCO	2		5.12249	2.78761	0.00557525	0.007981	0.0165319	0.0134216	0.0594551	0.660101	0.283676	0.0189873	0.00550007	1.24502	0.0317163	0.00956585	0.076867	0.0128276	0.00830019	0.0144176	0.048795	0.137092	0.131781
114	MDA	2		3249.25	909.969	2.55126	4.93757	5.94423	6.0514	37.1823	58.6707	118.603	12.1283	3.91337	59.8836	19.5923	4.67712	333.012	4.79179	3.27764	7.70596	112.532	54.7306	59.7839
115	MDG	5		6068	441.35	0.722438	1.86207	2.3172	4.71045	22.5225	37.4651	18.8191	7.92695	2.00849	8.1646	15.0905	1.95382	2.15989	1.77528	253.28	2.99335	1.83638	11.6512	44.0908
116	MDV	1		39.7531	8.67974	0.00712019	0.0160488	0.0240246	0.0345595	0.237611	0.0499363	0.082833	7.47915	0.026655	0.047781	0.0715799	0.0179557	0.0187046	0.0434223	0.0168093	0.0316647	0.0243649	0.0959403	0.353585
117	MEX	3	12	22715.9	13454.8	11.6434	11.0967	35.365	178.086	63.4345	20.7613	27.2758	11.148	6.35402	13.8167	60.8576	9075.61	5.80121	7.55877	4.66026	17.1466	5.07193	33.4008	3865.69
118	MKD	2		1727.7	289.087	0.652097	1.30842	2.13425	2.12376	10.2821	27.6753	54.5916	3.37631	1.05267	46.5348	5.20011	1.6136	42.4342	2.96836	1.09929	2.18309	40.238	21.247	22.3717
119	MLI	5		6895.23	149.264	0.356123	0.865231	2.09293	0.743263	5.01201	8.31927	3.93474	6.08492	1.84756	8.18565	3.82404	0.499007	0.859064	77.1558	2.16237	4.0897	3.1252	3.88343	16.2238
120	MLT	2		178.306	22.3049	0.0587333	0.0841733	0.21925	0.158369	0.742531	3.98699	3.19298	0.21915	0.0726704	6.18854	0.357504	0.116363	1.38775	0.194986	0.0865982	0.18304	1.41166	1.89005	1.75359
121	MMR	1		30363.2	8544.89	7.94768	30.5152	22.9021	43.1792	3248.46	60.5007	98.267	3632.81	89.6205	69.9936	326.158	20.3681	24.3964	33.9649	14.0039	221.398	20.0988	110.611	469.692
122	MNE	2		412.69	75.7756	0.177919	0.294888	0.584504	0.523776	2.56455	8.09442	15.2302	0.800963	0.246681	17.3761	1.30315	0.382635	9.43238	0.561929	0.290463	0.553894	5.99937	5.94969	5.40811
123	MNG	1		1254.33	202.188	0.286564	0.68704	0.793557	1.34731	124.377	2.06757	3.34421	1.85928	0.717538	2.19405	5.88747	0.685114	28.5922	0.542886	0.334644	7.3076	1.25753	2.86184	17.0446
124	MNP	1		6.66338	0.151335	0.000207262	0.000958643	0.000610115	0.00102886	0.104684	0.0012009	0.00187765	0.0110664	0.00398	0.000926586	0.00668205	0.000535756	0.000523784	0.000473555	0.000270929	0.00217068	0.000418011	0.00214871	0.0115715
125	MOZ	5		6335.43	865.898	0.941518	3.3324	3.90124	3.13894	25.8518	4.12003	12.2859	15.6777	1.6318	7.13004	11.9718	1.85971	2.00784	1.3573	715.643	4.25845	2.81715	13.3091	34.662
126	MRT	5		1826.44	12.3023	0.0473826	0.080178	0.231646	0.0933948	0.724386	1.35922	0.708057	0.416588	0.106178	1.43886	0.54626	0.0894318	0.352087	3.13023	0.107631	0.244235	0.418378	0.671235	1.53696
127	MWI	5		6064.83	677.646	0.848422	3.16155	3.19095	5.28627	20.7767	9.74503	21.7642	10.6815	1.99036	10.9607	19.4737	2.62673	3.7672	0.236306	466.121	3.88445	2.93288	20.7241	69.473
128	MYS	1		7872.9	1885.01	5.28514	51.0228	17.0735	23.4318	373.287	30.1973	49.272	96.6763	572.675	21.0671	176.029	11.2863	10.4928	14.8608	9.88573	71.3484	8.77984	65.1259	277.215
129	NAM	5		956.557	183.669	0.178026	0.659301	0.778305	0.723061	5.57315	1.08035	1.37973	2.39737	0.291052	1.30658	2.47798	0.372312	0.252204	0.671731	154.186	0.913249	0.52246	2.35522	7.55117
130	NCL	6		10.8377	0.242258	0.000308778	0.158202	0.000925556	0.00118405	0.0185852	0.00540625	0.00219996	0.00355011	0.002019	0.0028004	0.0211532	0.000588336	0.000482324	0.000889725	0.000659411	0.00377706	0.000791103	0.0032551	0.0154799
131	NER	5		14425	438.212	1.07683	2.55563	6.6556	2.33649	14.9521	23.8525	13.072	18.0122	6.23391	23.7707	11.615	1.58006	2.50021	207.081	6.20628	15.9767	16.862	12.7389	51.1349
132	NGA	5		72037.2	3199.65	8.6436	18.4997	89.2969	22.2912	125.174	98.9308	70.5809	152.773	47.34	72.9159	71.9332	17.6049	10.6096	1415.07	86.6271	76.0871	57.8257	92.5677	664.877
133	NIC	3		943.781	99.9014	0.0820135	0.189837	0.423653	2.78693	1.02076	0.632513	0.555534	0.181541	0.148435	0.226248	0.495123	7.33012	0.177482	0.0933841	0.071302	0.211825	0.0817151	0.805007	84.3879
134	NLD	2		6468.01	2934.16	5.88072	12.1245	21.4524	18.8935	97.2677	581.227	920.402	32.9494	10.4155	190.944	49.7357	12.862	141.727	18.4219	13.5603	23.0666	43.7846	551.352	188.092
135	NOR	2		1386.32	341.425	0.732808	1.936	2.69034	4.06803	18.6509	34.4856	59.9803	3.97279	1.24424	16.1841	13.0528	1.86244	84.0182	2.51051	1.49559	4.04073	8.39011	55.4723	26.6376
136	NPL	1		17316.2	5982	3.85853	8.24101	12.4754	21.1356	117.757	30.7859	52.6435	5310.22	13.993	28.5827	38.9938	10.5332	12.9285	26.3179	9.48981	18.1425	13.4169	54.2948	198.19
137	NRU	6		0.0826011	2.51388e-06	0	9.78356e-07	6.42164e-08	0	3.92854e-07	5.28841e-08	7.366e-08	8.68811e-08	0	4.7218e-08	2.22869e-07	1.13323e-08	0	0	0	1.05768e-07	4.53293e-08	1.51098e-07	2.81419e-07
138	NZL	6		635.277	49.3683	0.0866064	18.8437	0.293384	1.10076	5.87248	1.27052	1.81483	0.736601	0.931172	0.776819	5.24462	0.429089	0.263387	0.380061	0.357296	1.82678	0.159868	1.99599	6.98434
139	OMN	2		784.722	7.156	0.00654421	0.0714456	0.0360035	0.0319626	0.902587	0.111187	0.118146	0.293689	0.083947	0.153023	0.706291	0.0203263	0.194921	2.38001	0.0417099	0.640356	0.554677	0.153364	0.655805
140	PAK	1		116647	12157	15.0962	39.6572	30.8394	128.578	609.432	160.704	295.807	8717.42	62.011	145.682	169.529	40.1721	54.641	199.963	37.9513	122.809	60.3902	256.396	1009.93
141	PAN	4		534.161	8.30304	0.0469825	0.046133	0.29665	0.200216	0.267614	0.246463	0.56621	0.244085	0.348442	0.364123	0.339735	0.317425	0.312278	0.0577378	0.0390969	0.28782	0.0808868	0.287847	3.95329
142	PER	4		7885.57	404.406	10.8187	3.50846	7.78197	13.8309	71.0674	13.0145	14.9317	11.6563	3.05221	20.1723	36.8168	20.7107	3.02612	2.38399	1.63643	11.4276	3.43403	14.7392	140.397
143	PHL	1		43511	6797.82	12.2944	67.0619	45.8663	155.262	1939.87	121.938	232.573	327.415	519.21	83.9197	1012.71	53.0276	35.2296	37.9716	22.0525	410.498	28.9016	212.183	1479.84
144	PLW	1		0.831806	0.0252359	0.000103633	0.000851421	0.000328972	0.000444872	0.00498457	0.000579303	0.000789845	0.00196143	0.00352771	0.000370145	0.00272094	0.000238622	5.4004e-05	0.000240394	0.000156495	0.000826466	0.000175389	0.00125637	0.00562527
145	PNG	6		3075.75	157.417	0.204991	56.6306	0.530128	0.561455	14.8421	1.44282	5.47721	2.1961	31.4998	5.39506	16.8496	0.257697	0.433806	0.708882	0.390386	4.72421	0.534081	5.63133	9.10671
146	POL	2		19065	5400.64	11.8807	20.4556	39.9864	38.8809	198.507	553.868	1674.91	56.5708	16.9658	482.743	104.515	24.8462	1080.04	34.0104	22.8782	42.4077	151.294	482.083	363.798
147	PRK	1		20037.8	11450.3	14.5094	34.979	254.103	54.4902	8554.26	72.2652	111.192	78.2006	36.4889	55.017	443.319	76.0845	126.443	44.3442	16.0597	776.137	25.1581	99.3333	577.917
148	PRT	2		3957.19	365.914	1.81437	2.00314	6.26796	4.59385	14.5572	95.1536	62.5571	3.84919	1.18249	30.0335	8.3068	3.50369	11.7784	3.05985	2.51477	3.64463	8.26741	64.5089	38.3172
149	PRY	4		1532.01	309.908	26.2051	0.36004	242.235	1.2303	4.23475	2.85139	4.8192	0.690965	0.428609	2.9925	3.33233	1.67963	1.03604	0.483067	0.644128	0.815158	0.464718	2.26597	13.1393
150	PSE	2		1306.62	216.895	0.323598	0.632946	1.19867	1.1272	5.05489	7.99439	11.5105	3.95168	0.692836	10.8261	2.92588	0.76661	16.807	17.2514	0.677248	1.5665	113.643	7.0201	12.9246
151	QAT	2		196.919	14.2487	0.0128855	0.115406	0.0728471	0.0522129	0.800751	0.21198	0.234053	0.591111	0.15935	0.28067	1.51576	0.033137	0.296287	5.39133	0.0936719	1.11867	2.15848	0.249772	0.860292
152	ROU	2		19774.3	4259.88	9.44897	16.0327	29.2829	31.1609	165.98	337.804	736	54.197	16.308	472.045	81.6951	23.6454	1017.8	37.815	15.3679	34.0573	567.953	296.439	316.847
153	RUS	2	13	148431	62867.7	52.8957	82.3352	180.066	216.301	2097.38	1462.37	2901.43	482.653	99.4425	1299.76	1034.11	136.706	46069.2	228.505	81.7544	338.267	2591.14	1449.65	2063.72
154	RWA	5		4039.92	68.7288	0.23283	0.530847	0.516143	0.855878	7.76573	2.75488	3.69578	5.50448	0.498433	2.25535	4.41283	0.698279	1.38379	1.92542	24.088	1.21261	0.540624	2.56471	7.29217
155	SAU	2	14	8654.79	782.408	0.484684	4.32922	4.11822	1.86126	20.4088	10.1684	10.9827	27.1355	5.90346	13.8572	22.6758	1.45912	14.46	501.618	3.44037	19.309	78.0848	11.2105	30.9019
156	SDN	5		18026.9	657.415	0.532323	4.31885	5.04977	1.75304	22.4881	9.95455	7.04351	28.4561	5.50507	17.3655	11.8946	1.45471	1.11729	436.017	7.59146	21.3047	27.4773	11.3329	36.7585
157	SEN	5		4133.76	20.7857	0.0618665	0.124342	0.273518	0.166064	1.03236	3.96005	1.15782	1.91096	0.14378	2.57813	0.638435	0.193157	0.394983	3.578	0.164677	0.32909	0.385666	1.6024	2.09042
158	SGP	1		625.106	127.597	0.308532	11.0818	1.22032	1.61126	21.5646	2.07882	4.0919	6.34709	37.9813	1.40409	10.0612	0.670368	0.628819	0.921239	0.71793	5.25571	0.562596	5.3284	15.7615
159	SLB	6		125.626	0.360189	0.000279397	0.159727	0.000764089	0.000224093	0.0147653	0.00128155	0.000247357	0.00331224	0.147317	0.00780035	6.56352e-05	8.35035e-07	9.7869e-18	0.00113115	0.000222815	0.00148291	0.000894015	0.00947942	0.0111942
160	SLE	5		2389.51	41.6614	0.106898	0.316544	0.530991	0.414791	1.44512	1.32038	0.295076	1.64822	0.536941	0.490599	0.798691	0.186254	0.332327	24.2527	0.977479	1.2503	0.195594	0.691705	5.87085
161	SLV	3		1754.36	262.406	0.217766	0.396072	0.911567	6.36229	2.15134	1.40849	3.40079	0.476823	0.266014	0.860936	1.53119	17.1783	0.502954	0.327232	0.176586	0.541787	0.218616	1.5764	223.9
162	SMR	2		4.33299	2.01405	0.00410387	0.00623748	0.0123983	0.0103423	0.0449142	0.182785	0.249905	0.0140287	0.00407256	1.09428	0.0236002	0.00716852	0.0807608	0.00985291	0.00606227	0.0106818	0.044393	0.105596	0.102872
163	SOM	5		3928.12	35.721	0.0450289	0.278202	0.226993	0.135025	1.84036	0.4937	0.533442	1.69925	0.378588	0.634609	2.30085	0.0959842	0.165865	19.2589	2.50916	1.35869	1.01866	0.636077	2.11163
164	SRB	2		6525.88	1194.2	2.77088	4.81331	9.15305	8.84108	43.9392	114.834	279.245	13.6005	4.14568	184.849	23.0717	6.42521	190.034	9.63427	4.88728	9.64924	97.4436	96.5736	90.2888
165	SSD	5		3372.82	44.7376	0.0631485	0.376221	0.413459	0.222839	3.32556	1.03995	1.11423	2.88647	0.580336	1.53087	2.26023	0.162894	0.228355	14.4477	7.17706	1.68489	1.99239	1.2821	3.94892
166	STP	5		42.0672	1.06623	0.00163826	0.00537415	0.00650677	0.00345217	0.0736876	-4.0601e-15	-4.0601e-15	0.0265651	0.00196973	-4.0601e-15	-4.0601e-15	0.00216493	-4.0601e-15	0.0507719	0.807254	0.0189693	-4.0601e-15	0.00604202	0.0618316
167	SUR	4		183.462	0.580255	0.00581105	0.00268703	0.224791	0.0123523	0.0278019	0.0597933	0.0259453	0.00597856	0.00224756	0.0156499	0.0197128	0.00498829	0.010617	0.0029452	0.00219806	0.00454576	0.00431355	0.0333363	0.114539
168	SVK	2		4041.1	1090.23	2.77981	4.61391	9.11262	8.74239	41.5653	119.525	304.926	12.2595	3.71835	151.603	23.5326	5.58516	155.442	8.61989	5.24265	9.30996	41.7149	98.4429	83.4976
169	SVN	2		871.799	295.472	0.738444	1.33423	2.41418	2.1268	9.78621	30.222	72.088	2.96276	0.923492	86.7529	4.95758	1.36198	21.5943	1.91554	1.34322	2.19801	8.06166	23.0768	21.6142
170	SWE	2		1970.39	605.064	1.70285	3.72719	5.52762	6.02297	33.3437	60.4283	124.632	7.45931	2.38389	32.5863	16.6214	3.47266	145.656	4.49517	3.07804	7.01475	14.3105	79.1132	53.4886
171	SWZ	5		452.606	214.36	0.206394	0.773675	0.831797	0.806121	5.19429	2.18194	2.43061	2.59073	0.472622	1.72795	3.00934	0.420396	0.447943	0.4348	178.71	1.22099	0.642875	3.91618	8.34112
172	SYC	5		10.9842	0.0694219	0.000317178	0.000702361	0.00054387	0.00052972	0.00277791	0.0105643	0.00788117	0.00113195	0.000404872	0.00660517	0.00473881	0.000426327	0.00301908	1.07162e-07	0.00563106	0.00116265	0.000487504	0.0124319	0.0100661
173	SYR	2		7478.33	1665.38	1.59456	3.10836	7.73786	6.06668	25.4352	46.987	71.1388	13.753	4.09978	67.2285	15.0804	4.9617	92.944	130.219	3.23953	9.00969	1058.19	38.0637	66.5194
174	TCA	3		1.91896	0.0830861	0.000100979	0.000192189	0.000386342	0.00360894	0.000981855	0.000281494	0.000381749	0.000199124	0.000148125	0.000212555	0.000714695	0.00408706	0.000115472	0.000134147	8.71229e-05	0.000337722	7.6356e-05	0.000459067	0.0705811
175	TCD	5		9233.08	404.092	0.474251	2.61227	3.77907	0.970462	11.138	5.9691	3.5332	16.2305	3.72963	9.79878	5.77285	0.866232	0.648335	275.942	3.45915	11.5155	14.6077	6.32609	26.7189
176	TGO	5		3497.05	157.474	0.388388	1.14337	2.52423	1.38936	8.41214	3.89841	2.77307	7.41304	2.35175	4.47406	3.2094	0.63171	1.237	68.384	18.4785	4.64922	0.99518	4.59763	20.5235
177	THA	1		22358.1	6270.95	13.3557	111.343	35.9748	81.7458	3242.54	111.091	170.97	543.682	154.552	71.8605	453.682	40.372	34.8127	44.0738	25.6692	132.109	26.5717	177.591	798.954
178	TJK	1		4692.92	96.4808	0.098763	0.217506	0.464375	0.446466	13.9872	2.07965	2.95723	8.57544	0.320428	2.17495	1.96721	0.22184	50.9309	0.358187	0.201899	1.42546	3.75414	1.55619	4.7429
179	TKM	2		4733.48	156.344	0.201036	0.436455	0.74968	0.771823	11.5451	5.08149	7.9084	3.5704	0.654055	6.82014	4.11993	0.488642	55.6761	9.60924	0.677228	2.34928	32.4388	4.52628	8.72021
180	TLS	6		274.411	30.3983	0.0233109	5.53494	0.0689394	0.0387495	1.20207	0.124497	0.191962	0.243168	21.2164	0.101184	0.145688	0.0138276	0.00799958	0.0715666	0.0413025	0.065316	0.047014	0.279171	0.981231
181	TTO	4		309.488	1.42994	0.00449203	0.00506587	0.125491	0.046846	0.0309013	0.0500881	0.0173059	0.00502145	0.00702557	0.0177182	0.0239607	0.0486106	0.00370967	0.00228746	0.00213683	0.0105417	0.00397577	0.0248489	0.999915
182	TUN	2		5016.86	453.303	1.38387	1.56994	8.01792	3.37601	14.1206	113.79	68.4161	5.02479	1.5957	96.0101	7.47941	2.78162	19.1359	3.82228	1.79099	3.25123	20.5661	40.7099	40.4608
183	TUR	2	17	24087.6	9781.8	5.77312	10.3339	19.8568	23.1698	106.332	182.374	332.561	38.7684	11.8584	231.26	53.7631	13.7285	585.654	135.593	10.8038	26.9021	7593.48	170.277	229.317
184	TWN	1		9066.3	3135.95	6.94493	24.5255	25.0515	35.4474	1890.47	32.9508	61.7728	127.531	57.1734	28.6053	200.526	19.0482	17.7685	13.3989	14.3517	82.4951	13.0765	72.5429	412.267
185	TZA	5		16215.6	740.15	1.3316	4.09708	3.66516	10.1616	81.0267	25.1022	25.2542	48.2711	4.02448	13.6931	66.4469	9.15173	5.86155	21.1117	323.569	11.5771	5.92616	20.2639	59.6152
186	UGA	5		13500.4	218.141	0.569863	2.08846	1.51934	2.24369	17.3469	10.1831	13.4866	30.7529	1.69038	10.3355	16.1797	1.83815	2.74061	15.0324	49.7865	4.89291	2.06963	11.0784	24.3058
187	UKR	2		63857.7	19171.5	30.4084	50.0254	97.0955	113.421	767.248	964.565	2110.56	253.248	65.4114	988.22	348.384	83.989	8944.88	102.259	48.3259	150.131	2058.9	905.182	1089.27
188	URY	4		1266.41	257.74	81.2371	0.426444	116.612	2.1169	7.38203	3.81769	7.70727	0.888067	0.412937	4.02208	3.05702	3.49545	1.51412	0.481343	1.51113	0.84094	0.503787	3.94439	17.7685
189	USA	3	19	87325.4	61498	52.7231	162.165	226.006	3545.66	697.713	201.367	292.951	145.918	117.184	137.338	637.425	1384.18	80.6925	96.5006	56.3788	308.777	61.2003	359.295	52934.6
190	UZB	1		19467.7	480.895	0.842285	1.49012	3.04874	2.81798	103.025	12.355	20.2667	20.5686	2.31067	14.5555	12.1941	1.5885	207.784	1.92165	1.2906	11.5952	25.0621	9.91763	28.2607
191	VCT	4		26.9368	0.0165369	0.000139403	0.000170347	0.00566158	0.000692141	0.000434069	0.000760636	0.000343208	0.000119194	6.1386e-05	0.000206497	0.000303944	0.000145535	0.00025136	6.67447e-05	5.58723e-05	0.000112104	7.25511e-05	0.00138626	0.00555411
192	VEN	4		7071.92	93.5047	0.483197	0.402334	5.57159	3.96125	2.6366	2.46373	1.99865	0.533526	0.66295	2.80424	2.04744	3.07118	0.484096	0.232387	0.181462	0.808842	0.37011	2.1731	62.618
193	VNM	1		37670.3	10382.3	13.1749	97.9608	39.2359	77.7704	7434.43	123.414	196.432	265.432	223.044	86.4591	508.896	35.1245	128.224	29.1477	20.7688	226.143	29.9625	149.442	697.22
194	VUT	6		84.0842	0.553935	0.000543701	0.457454	0.001582	0.000830648	0.0266392	0.0029214	0.0015888	0.0116578	0.00615184	0.00175832	0.01564	0.000126034	0.000709775	0.00177662	0.00130406	0.00187604	0.00110078	0.00459514	0.0156795
195	XKX	2		94.5216	15.5102	0.0333606	0.0631127	0.116467	0.10984	0.549799	1.56403	3.16586	0.174502	0.0548026	2.75034	0.276577	0.0826209	2.29797	0.136875	0.0588669	0.11693	1.60625	1.20051	1.15149
196	YEM	5		12704.8	435.127	0.330916	2.89781	2.55272	1.21036	37.1664	4.85176	4.62046	26.3788	3.9311	6.61678	16.8255	0.943745	0.922597	252.995	2.57207	20.0455	22.822	5.80449	21.6394
197	ZAF	5	15	23207.6	14101.6	12.3014	43.7605	49.9348	44.9212	325.753	86.5746	126.849	150.12	21.0955	88.4681	159.833	24.3938	19.1013	24.5045	12215.5	52.6797	43.0312	175.023	437.755
198	ZMB	5		5628.09	635.764	0.904377	2.69842	3.27614	3.3046	49.4445	5.27202	8.49439	45.493	1.5661	7.62633	12.7681	1.85163	2.08179	1.27313	434.27	4.36259	2.01063	11.8159	37.2501
199	ZWE	5		4964.94	1039.36	1.01994	3.73926	4.35266	3.96228	27.8624	5.93456	9.39127	14.5209	1.69577	7.26094	13.7333	2.12161	1.55507	2.23044	876.566	4.81726	2.98723	14.2804	41.3283

## Sheet: cbdIER975
				Region	G20	G1	G2	G3	G4	G5	G6	G7	G8	G9	G10	G11	G12	G13	G14	G15	G16	G17	G18	G19
Num	Code	Regions	G20order	total	total	Argentina	Australia	Brazil	Canada	China	France	Germany	India	Indonesia	Italy	Japan	Mexico	Russia	Saudi Arabia	South Africa	South Korea	Turkey	United Kingdom	United States
1	ABW	4		12.5368	0.0837178	0.000531695	0.000488702	0.00537615	0.00216137	0.00246315	0.00352727	0.00239802	0.000637767	0.00182441	0.00163886	0.00166169	0.00179482	0.000787383	0.000286556	0.000216927	0.000744777	0.000412435	0.00309856	0.0536672
2	AFG	1		21566.4	257.482	0.382713	0.856272	1.04825	2.53841	30.4195	5.28334	9.06223	112.731	1.41771	6.05772	5.84825	0.8994	34.7791	3.39793	0.909224	3.81459	9.91154	6.18239	21.9427
3	AGO	5		9663.34	727.985	0.947362	3.08678	4.12879	4.71025	143.919	12.3745	7.11477	9.28821	2.59172	6.41988	13.291	3.34941	1.65144	6.29609	367.963	21.9364	2.12833	9.91322	106.876
4	ALB	2		1834.62	301.237	0.709335	1.18644	2.31585	2.12203	10.1863	30.8222	53.2413	3.26723	0.970082	68.9552	4.9699	1.54641	36.9701	2.35543	1.12355	2.18314	34.3067	21.6909	22.315
5	AND	2		27.9462	7.30713	0.0195583	0.0255842	0.0561859	0.0415915	0.197129	3.22666	1.19211	0.0608565	0.0207503	0.55942	0.12028	0.0394983	0.291097	0.0396421	0.0282314	0.0489017	0.138878	0.795427	0.405334
6	ARE	2		1155.82	36.9949	0.0302282	0.439922	0.201355	0.160751	2.90596	0.590245	0.671458	2.3515	0.49179	0.861596	5.03161	0.0946406	1.04841	10.6083	0.256806	2.81835	4.56339	1.08157	2.78701
7	ARG	4	1	18948.6	6939.56	3976.48	10.9391	1581.31	31.1961	155.78	112.895	172.299	24.8468	11.8259	128.931	82.0037	48.8147	31.1539	9.21569	48.0663	22.1495	12.7738	79.7618	399.115
8	ARM	2		2912.13	535.046	0.47688	1.059	1.88883	1.79521	12.2758	12.3177	18.9333	4.44225	1.44046	18.0966	6.95721	1.04992	58.6586	32.1089	1.36261	4.19986	326.513	9.99364	21.4757
9	AUS	6	2	4574.6	1910.1	0.95063	1508.6	3.27939	7.81699	77.6607	5.68613	9.57911	27.8125	31.4475	6.20945	92.5594	3.51033	3.27512	5.81511	6.2575	28.6534	2.30656	14.7486	73.9277
10	AUT	2		4384.84	1689.06	4.30633	7.74856	14.5388	12.6597	63.135	203.548	532.978	18.8721	6.02905	328.9	31.2889	8.2325	112.751	11.4893	8.77993	13.7693	39.4676	148.253	122.317
11	AZE	2		7687.73	1351.22	1.81701	3.13744	5.78698	5.83861	55.5453	45.5578	75.3156	15.3391	4.22117	69.6782	26.1981	3.77332	481.826	64.8896	4.17361	13.2168	370.026	36.9729	67.9113
12	BDI	5		4571.89	78.7237	0.337842	0.663131	0.64599	0.974606	6.21076	3.50954	4.53514	5.32603	0.616337	2.37998	5.44073	0.833899	2.04121	2.58564	29.5787	1.35232	0.657311	3.06576	7.96876
13	BEL	2		6414.24	2976.33	6.22645	11.6957	21.8519	19.5722	99.8901	906.013	680.137	36.7277	10.2394	191.491	50.6342	12.9349	119.6	17.8628	13.2712	22.9809	41.3546	524.279	189.566
14	BEN	5		4802.84	195.02	0.465025	1.37747	3.91218	1.20099	8.77921	4.42111	1.66132	10.1719	3.2689	4.19772	3.36685	0.766473	0.929977	97.0964	15.7417	5.57199	1.5077	4.35296	26.2298
15	BFA	5		11173.4	357.734	0.748424	2.06657	4.49606	1.67513	11.1269	19.9918	9.99231	13.3357	4.84468	18.7421	12.4825	1.09786	1.63707	188.197	5.40337	10.1652	5.97403	8.95953	36.7976
16	BGD	1		112564	44375.6	31.2523	75.9962	106.169	206.668	2456.01	323.998	575.71	35972.6	129.332	303.228	360.381	90.5654	185.776	292.156	67.8736	172.276	108.076	598.942	2318.62
17	BGR	2		11963.9	2766.21	5.81288	12.1275	17.63	19.4283	93.9297	210.486	433.294	32.4863	16.1677	294.488	51.1867	24.0526	528.997	28.0194	10.3874	20.438	595.502	169.424	202.351
18	BHR	2		286.179	21.5584	0.019177	0.15778	0.12165	0.0684962	0.854022	0.398216	0.434032	0.967187	0.222178	0.513946	1.26992	0.0484876	0.583626	9.32759	0.115243	0.98711	3.86805	0.428225	1.17342
19	BHS	3		79.7762	11.4901	0.00895953	0.0208633	0.0439967	0.48396	0.117003	0.040175	0.0879098	0.0214081	0.0155265	0.023422	0.0916921	0.349976	0.0133026	0.0131482	0.00752432	0.038923	0.00990761	0.0690616	10.0334
20	BIH	2		3719.17	798.656	1.90665	3.35376	6.2275	5.86602	27.5728	82.6241	195.092	8.30495	2.57789	170.88	14.7418	3.91255	92.3244	5.22664	3.30099	6.18869	42.8194	64.4926	61.2436
21	BLR	2		14676.3	5819.99	8.93504	14.5393	29.2661	29.5262	212.303	311.409	726.84	54.3755	14.2579	261.536	101.99	19.922	3179.41	22.8888	14.1918	39.5283	214.627	284.103	280.34
22	BLZ	3		96.377	15.0609	0.0111665	0.0202782	0.0522435	0.431985	0.160591	0.0564018	0.0554476	0.0235077	0.0144845	0.042277	0.119116	0.851993	0.0147504	0.0141915	0.00861095	0.0558451	0.0105761	0.110909	13.0065
23	BMU	3		24.7614	5.28368	0.0036619	0.00771224	0.0190156	0.355395	0.0463446	0.012393	0.0172232	0.00964034	0.00638529	0.0088946	0.0325745	0.129363	0.00412263	0.00548752	0.00296036	0.0139442	0.00387436	0.0230823	4.5816
24	BOL	4		4491.55	133.46	20.891	0.658039	32.6052	2.889	13.0239	2.93157	3.95547	2.4658	0.619334	4.24321	6.94333	4.22212	0.817511	0.532201	0.615645	2.0766	0.683171	3.15378	30.1332
25	BRA	4	3	56800.3	31675.3	611.552	29.1224	27729.8	118.046	501.334	186.686	309.984	88.1639	32.4144	177.622	212.282	158.042	56.4265	36.7431	43.6171	58.9354	38.8465	165.003	1120.64
26	BRB	4		107.78	0.0722554	0.000510172	0.000880486	0.0191064	0.00356202	0.00172298	0.00370564	0.00148501	0.000490133	0.000244232	0.000898438	0.00125497	0.000619137	0.00116981	0.000326894	0.000255921	0.000430014	0.000316875	0.00667608	0.0286001
27	BRN	1		45.3007	6.85428	0.0152514	0.187519	0.0468459	0.0691326	1.33995	0.0828072	0.12701	0.16895	1.67803	0.0565391	1.18534	0.0361313	0.0200802	0.0355688	0.0238987	0.590475	0.0253105	0.198894	0.966544
28	BTN	1		302.142	124.363	0.0829916	0.183614	0.267948	0.430176	6.68245	0.634554	1.08423	106.007	0.30034	0.589971	0.877303	0.221483	0.298231	0.534105	0.193772	0.386468	0.269954	1.12704	4.19158
29	BWA	5		917.822	371.296	0.342727	1.25083	1.4531	1.36511	9.11759	2.18416	3.18985	4.51178	0.561637	2.43167	4.60871	0.711042	0.516979	0.803931	316.509	1.60407	1.00217	5.15734	13.9741
30	CAF	5		4201.97	23.8726	0.0167768	0.244782	0.188518	0.0219532	0.423691	0.11338	0.0308166	1.44561	0.181704	0.171987	0.0244794	0.0227119	0.00462706	12.0464	5.76815	1.27261	0.517056	0.163765	1.21355
31	CAN	3	4	9257.46	6736.91	5.29187	15.5957	22.6393	2703.6	104.39	25.0581	36.5577	18.3808	14.9472	17.0331	104.623	70.9318	9.20628	9.12598	6.58385	35.8344	7.15585	50.7095	3479.24
32	CHE	2		2833.71	1368.11	3.22318	5.59645	11.2185	9.15696	44.7278	315.248	335.691	20.4096	4.58115	290.105	22.5216	6.33363	44.9326	8.49897	6.3514	10.4619	23.6301	115.383	90.0414
33	CHI	2		11.2045	5.03371	0.00687748	0.0179728	0.0241926	0.0235997	0.108387	2.05106	0.60722	0.0335998	0.0122802	0.208459	0.0739853	0.0157959	0.156684	0.0214065	0.0156472	0.0289418	0.0465098	1.36678	0.214313
34	CHL	4		4609.98	510.789	46.9238	3.13044	34.8394	12.4896	62.5135	15.3587	17.8169	11.0688	4.31053	17.6478	60.1866	39.8787	3.45957	3.44115	2.0732	14.0475	3.53382	15.366	142.703
35	CHN	1	5	1.36201e+06	1.08289e+06	870.931	2526.82	2519.97	4323.08	951633	4921.99	8132.87	7988.25	2849.8	4157.39	20008.9	2120.65	4295.52	1694.86	1075.3	10247.1	1743.97	7710.85	44066.2
36	CIV	5		10483.8	285.583	0.608897	1.85192	4.18638	1.32336	10.8796	3.05586	0.292807	11.8346	4.05207	2.63502	4.36091	0.799015	0.149008	162.988	30.0829	8.64571	0.277636	4.12867	33.431
37	CMR	5		15055.7	644.399	0.835999	4.39174	7.46278	1.89822	24.9813	11.1788	2.05814	26.909	6.64153	25.9685	7.82695	1.53097	0.985602	401.499	24.043	19.4812	13.8237	10.9148	51.9678
38	COD	5		34716.7	639.483	1.4157	3.71413	5.25018	6.04969	58.6286	18.528	16.7808	24.4655	2.6014	12.8046	8.54143	4.48589	8.59551	15.9878	295.937	18.5442	2.67686	19.4007	115.075
39	COG	5		1786.2	64.5854	0.149327	0.405819	0.668269	0.718072	9.75644	2.13474	1.8145	1.78704	0.356054	1.33825	1.11876	0.51256	0.990278	5.58096	15.2581	4.05172	0.380131	2.09686	15.4675
40	COL	4		12287.3	230.465	6.0438	1.14415	34.8792	9.33731	6.92111	5.48384	8.27646	1.64784	1.31836	6.01729	5.58623	9.55321	2.29803	0.89365	0.612814	2.58281	1.02038	8.06171	118.786
41	COM	5		169.237	5.44053	0.00695973	0.0252334	0.0305323	0.0211126	0.206173	0.0295464	0.0417221	0.0976719	0.0175963	0.0453638	0.0734758	0.0140803	0.0110988	0	4.43314	0.0391662	0.028958	0.0903693	0.228336
42	CRI	3		736.543	116.412	0.150187	0.254917	0.871118	4.16779	2.09752	3.07289	3.56299	0.307654	0.192471	1.58513	2.11342	6.35853	0.366578	0.218636	0.144139	0.755128	0.50144	5.19548	84.4961
43	CUB	3		6363.92	734.693	0.918078	2.09999	3.73973	28.1976	30.9253	7.66565	9.15995	1.64957	0.995936	2.6445	9.3127	32.9082	5.3074	0.990645	0.730556	2.534	0.743142	6.02618	588.144
44	CUW	4		23.3147	0.265611	0.00146827	0.00167459	0.0161811	0.00713156	0.00818043	0.0125399	0.00829122	0.00231824	0.00668995	0.00569292	0.0060272	0.00564321	0.00289977	0.000836949	0.0006301	0.00240674	0.00138178	0.0107097	0.164908
45	CYM	3		3.57147	0.279278	0.000269089	0.000595875	0.0011978	0.00976091	0.00512515	0.00147784	0.00188904	0.000590985	0.000414767	0.000736813	0.00259004	0.0114591	0.000999659	0.000365056	0.000241664	0.000978935	0.000281248	0.00255933	0.237745
46	CYP	2		180.143	43.8551	0.0392972	0.0714813	0.148324	0.144286	0.732435	1.3147	2.04795	0.290633	0.0754706	1.81868	0.339456	0.0963917	3.42211	1.499	0.0760085	0.170955	28.6844	1.3534	1.53012
47	CZE	2		8984.51	2986.31	7.3071	12.3773	24.3594	22.7456	112.164	344.671	1089.38	32.5542	9.82967	325.674	64.185	14.6039	292.8	19.9357	14.7572	24.3426	67.0743	290.981	216.571
48	DEU	2	7	48819.4	26042	49.8886	92.8477	176.914	148.13	808.043	3718.93	11945.6	257.687	77.192	1990.52	403.776	102.524	1342.44	146.243	114.46	182.514	388.119	2593.48	1502.63
49	DJI	5		293.25	5.55629	0.00648371	0.036485	0.0335981	0.0196967	0.283834	0.0798763	0.0968065	0.234024	0.0569763	0.114773	0.449038	0.013613	0.0444238	3.12699	0.0836156	0.180185	0.22187	0.0963435	0.37766
50	DNK	2		2553.39	863.863	2.03287	4.88972	6.48972	7.00237	37.7557	103.015	246.674	9.45861	3.05947	50.8095	20.7318	4.28915	127.681	6.08074	4.15069	8.87501	17.1005	138.878	64.8889
51	DOM	3		3188.22	129.122	0.131049	0.259795	0.604302	4.12735	1.58898	1.72714	3.55859	0.322515	0.180974	1.65678	1.35834	4.05348	0.326336	0.183098	0.15585	0.664074	0.198296	1.61565	106.41
52	DZA	2		10910.9	781.055	2.67916	2.92555	33.7257	7.02138	25.0742	222.731	107.842	8.50886	2.83935	102.288	13.7154	7.69198	23.1995	5.43854	3.01417	6.21661	23.1531	75.0753	107.915
53	ECU	4		2791.18	122.336	4.37919	0.841103	2.10065	4.1592	14.3599	4.05934	7.04526	2.3509	0.684332	5.83747	10.1626	6.30344	4.49241	1.20805	0.444029	4.1499	1.62871	4.25415	43.8758
54	EGY	2		53337.3	7241.53	11.8061	20.6109	49.7831	43.9117	206.002	350.563	502.328	117.696	28.0127	543.522	119.338	28.6208	600.268	545.63	29.4063	68.17	3184.1	324.143	467.622
55	ERI	5		1541.52	49.8224	0.0577814	0.337112	0.366551	0.1853	2.46796	0.8406	0.954099	1.89607	0.561103	1.23864	3.91261	0.110967	0.195268	28.5008	0.413273	1.64747	2.10246	0.967141	3.06715
56	ESP	2		16166.2	2445.85	12.619	10.7863	30.1848	18.856	84.5158	815.575	417.034	25.3511	8.54546	233.203	48.6588	25.5164	92.6376	19.4704	12.8411	20.6983	57.4276	321.896	190.029
57	EST	2		813.84	264.753	0.4989	0.944027	1.71359	2.01771	11.8922	16.5518	37.836	2.79899	0.777256	10.9852	5.517	1.0623	122.291	1.34062	0.880301	2.18	7.46431	20.7931	17.2082
58	ETH	5		37415.4	2098.3	3.38294	11.5586	12.6927	17.1084	258.578	55.7541	107.62	56.756	33.5362	82.6893	526.073	8.25757	31.0462	539.883	27.8816	42.7974	36.2892	62.762	183.631
59	FIN	2		2096.99	681.189	1.54812	3.15386	5.13894	6.77782	46.5058	41.6404	85.4135	8.40881	2.41819	28.7957	18.3195	3.25497	286.811	4.32221	2.81262	7.34829	18.4474	55.5789	54.4927
60	FRA	2	6	20421.7	11206.4	18.3779	31.918	60.4294	51.0809	249.57	5757.6	1620.39	80.0851	25.74	871.747	148.655	36.7951	311.729	46.0039	34.5286	61.3423	126.345	1182.49	491.619
61	FRO	2		5.60546	0.671722	0.000438198	0.00271299	0.00299773	0.00420107	0.0205833	0.0685732	0.120029	0.00519945	0.00190124	0.0358803	0.0124007	0.00192956	0.094723	0.0054419	0.00199928	0.00488974	0.0166062	0.234951	0.0362642
62	GAB	5		1028.42	18.8687	0.0193745	0.122163	0.12813	0.0697414	1.5297	0.0548642	-1.87083e-15	0.689501	0.060215	-1.87083e-15	-1.87083e-15	0.0607977	0.000161565	4.6973	8.43762	0.750926	-1.87083e-15	0.0644716	2.18372
63	GBR	2	18	30375.7	16941.5	17.3033	67.2827	63.0309	75.3205	301.795	1813.67	1328.41	115.154	33.3166	485.002	175.409	38.8332	403.883	67.0276	52.4335	73.4611	123.855	11067.9	638.408
64	GEO	2		3679.71	654.069	0.875627	1.31584	2.45682	2.44283	17.913	19.0473	30.6364	5.73069	1.72392	25.4979	8.94254	1.60135	138.784	26.5598	1.61319	4.67389	319.586	16.5279	28.1397
65	GHA	5		14340.3	583.507	0.99757	3.58102	7.9456	7.9561	42.5985	15.616	20.9169	26.1219	6.73642	14.7057	12.4587	2.07627	6.26967	230.349	51.7647	20.6092	4.3896	23.7772	84.6369
66	GIB	2		4.96327	0.274223	0.00179979	0.00138691	0.00424462	0.00270054	0.00987344	0.0748175	0.0447766	0.00360998	0.00130076	0.0332892	0.00593636	0.0034203	0.00938337	0.00284674	0.00183012	0.00273612	0.00731425	0.0375176	0.0254384
67	GIN	5		5214.97	82.7531	0.235383	0.63167	1.24507	0.691412	3.3411	3.50914	1.06346	3.80663	1.16954	2.80405	2.01175	0.38578	0.815631	41.7505	1.66932	3.42302	0.572051	2.18621	11.4414
68	GMB	5		649.539	3.23322	0.0146942	0.0281048	0.0461035	0.0244029	0.172363	0.495499	0.143194	0.212188	0.0286504	0.378494	0.112432	0.0341466	0.0692085	0.755031	0.0353319	0.0674758	0.063698	0.216035	0.336168
69	GNB	5		834.992	3.27876	0.00876268	0.0215894	0.0451485	0.0165916	0.160296	0.437296	0.079354	0.217186	0.0298264	0.36247	0.0953084	0.0249313	0.0506054	1.00564	0.0458501	0.0917082	0.0577533	0.156054	0.372384
70	GNQ	5		412.514	7.31583	0.00655205	0.0569724	0.0874729	0.00740254	0.245077	-1.62855e-15	-1.62855e-15	0.33986	0.0374426	-1.62855e-15	-1.62855e-15	0.0105361	-1.62855e-15	3.29661	2.33665	0.301197	-1.62855e-15	0.0138224	0.576231
71	GRC	2		7379.57	1229.62	2.28592	4.46126	7.63715	8.23144	38.9235	89.5904	152.161	13.4604	3.91137	144.528	18.2434	5.81538	188	15.7313	3.85545	8.17608	371.265	70.7107	82.6284
72	GRD	4		28.0269	0.0101851	0.000137418	6.38156e-05	0.00561081	0.000188847	0.000206458	0.000265663	0.000185788	5.89706e-05	4.66849e-05	0.000162412	0.000193409	9.24977e-05	8.78104e-05	4.05022e-05	3.90715e-05	7.48838e-05	3.91257e-05	0.000346777	0.00234412
73	GRL	3		12.2523	0.864444	0.00077097	0.00199135	0.00345419	0.206568	0.0117477	0.00301671	0.00422938	0.00243667	0.00184445	0.00212675	0.00963282	0.0158236	0.00108046	0.00130661	0.000852869	0.00399456	0.00101174	0.0058366	0.586718
74	GTM	3		4451.1	807.555	0.867814	1.34915	3.16982	23.2485	7.32942	6.1769	14.1838	1.50323	0.977718	3.67611	5.77266	97.6324	2.91881	2.30211	0.78775	2.29211	0.913061	8.0393	624.415
75	GUM	1		63.3019	0.848936	0.00144127	0.00693566	0.00408659	0.00696196	0.557762	0.00815985	0.0126472	0.0624818	0.0249715	0.00620744	0.0364605	0.00355931	0.0028252	0.00300232	0.00178191	0.0137876	0.00268846	0.0150238	0.0781516
76	GUY	4		375.341	0.475328	0.00725074	0.00162689	0.274842	0.00743183	0.0166971	0.0273347	0.0141684	0.00334644	0.00124143	0.00766666	0.0101172	0.00379794	0.00479278	0.00168864	0.00142887	0.00259238	0.00226281	0.0185815	0.0684601
77	HKG	1		1449.13	800.967	0.86975	2.73635	3.65081	4.86529	659.552	5.13748	8.90604	8.55591	5.61644	4.0781	16.8681	2.60891	2.20642	1.58882	1.69259	8.06602	1.71937	10.2059	52.0434
78	HND	3		3082.45	501.845	0.370393	0.904636	1.89932	12.2549	4.61497	1.95007	3.88851	0.99595	0.557878	1.38747	3.31831	28.4758	0.914727	0.598578	0.28665	1.9902	0.641117	3.56765	433.228
79	HRV	2		4166.87	1111.76	2.63649	4.91358	8.72072	8.33388	37.656	113.036	273.409	11.1038	3.36618	273.203	20.3253	5.21887	108.288	7.29169	4.64334	8.49008	42.4015	89.4091	89.3084
80	HTI	3		6711.27	246.23	0.276459	0.53797	1.02787	7.78359	2.96759	3.51283	4.59876	0.619068	0.363335	2.03656	2.14896	11.1885	1.01179	0.34142	0.252854	1.02286	0.354837	2.31299	203.872
81	HUN	2		11523.9	2971.79	7.54258	12.7105	25.666	24.493	112.096	310.165	796.694	32.9762	10.1777	442.255	68.0863	15.2224	423.686	23.6265	14.067	27.4065	133.249	252.862	238.811
82	IDN	1	9	89692.6	63218	29.6223	199.674	93.0209	137.474	1480.32	254.64	466.837	494.252	55817.6	203.883	1002	105.663	81.814	106.811	56.4999	443.59	62.7769	443.979	1737.61
83	IMN	2		12.7346	6.02662	0.00628271	0.0284363	0.0219633	0.0280801	0.104446	0.489701	0.47715	0.0395329	0.0128421	0.152843	0.0659519	0.0142906	0.136549	0.0260484	0.0203225	0.0269845	0.0431208	4.09604	0.236038
84	IND	1	8	1.02191e+06	533548	297.658	644.364	967.207	1549.91	8943.97	2285.08	3877.87	483385	1115.65	2132.76	2928.87	803.968	943.76	2037.57	734.49	1340.88	1014.62	4049.82	14493.9
85	IRL	2		1359.41	490.196	0.718429	3.07709	2.54804	3.08538	11.2507	46.3371	49.6067	4.04791	1.51908	15.8776	8.10452	1.6394	13.3988	2.79988	2.36386	3.17113	4.66848	284.328	31.6541
86	IRN	2		38715.2	3016.75	3.71513	14.5848	17.4895	14.2833	166.157	95.6157	116.098	67.0898	24.3816	160.339	124.017	8.9164	372.453	722.452	25.9032	83.9639	743.672	72.5022	183.118
87	IRQ	2		22829.8	2510.31	2.5905	9.46329	17.3403	11.6958	74.1767	82.8248	90.1721	37.1982	13.0652	126.893	50.9806	7.12259	138.476	542.3	9.56672	39.3641	1000.43	55.6075	201.038
88	ISL	2		81.1097	6.92081	0.0115315	0.0342793	0.0521677	0.178999	0.52199	0.939037	1.19965	0.0650275	0.021795	0.261984	0.48207	0.0338573	0.529975	0.0367497	0.0290199	0.0737385	0.108297	1.6856	0.655038
89	ISR	2		1906.44	326.658	0.473346	0.93938	1.831	1.70496	7.47715	12.1154	17.3194	5.39688	0.985623	16.223	4.32015	1.17633	25.7941	25.1017	0.98446	2.24925	172.954	10.5028	19.109
90	ITA	2	10	18000.3	8568.09	18.4969	28.4346	56.3325	46.401	204.584	853.687	1151.66	66.9285	18.9984	4436.74	104.272	32.119	313.823	44.2363	28.4191	48.4193	183.656	469.431	461.446
91	JAM	3		833.737	51.2474	0.0677113	0.215275	0.282582	1.88141	1.21278	0.696682	1.21258	0.236656	0.10545	0.429187	0.947559	1.61241	0.476042	0.119683	0.1783	0.240995	0.157592	3.16539	38.0091
92	JOR	2		1334.46	190.575	0.277608	0.611696	1.10063	0.972574	4.72463	6.75617	9.57116	6.21689	0.845424	9.22309	3.08319	0.664711	13.798	22.4914	0.625328	1.6227	90.2359	5.96373	11.7898
93	JPN	1	11	54399.6	35706.9	34.5592	136.848	136.586	160.948	16148	180.854	304.265	243.694	184.389	143.154	13457.7	89.0928	264.032	82.6134	47.5267	1925.99	70.7206	282.439	1813.5
94	KAZ	1		12589.7	695.911	1.26359	2.23743	3.61351	5.1055	279.424	19.4363	34.2976	12.2741	2.56199	23.2445	17.4952	3.01786	187.929	2.68957	1.62335	8.27831	18.6445	15.1095	57.665
95	KEN	5		9738.03	342.768	0.661054	2.73255	2.03923	2.44819	21.6404	9.17478	17.4369	117.383	2.5565	13.1792	23.0179	1.94072	2.62149	31.9155	38.1049	8.78428	3.35422	15.8199	27.9567
96	KGZ	1		3177.63	106.269	0.21679	0.431329	0.579614	0.674224	43.9951	2.14458	4.14116	6.13282	0.473316	2.51265	2.61627	0.387056	28.139	0.435397	0.279252	1.5219	2.48866	2.02944	7.07037
97	KHM	1		6968.41	1292.48	2.22774	12.2335	6.00162	12.7111	684.441	19.4742	36.5584	72.7173	26.1069	14.2543	61.4358	5.90664	13.7656	4.55871	3.05921	46.119	4.60313	30.5491	235.758
98	KOR	1	16	15442.4	11445.3	11.5916	37.4381	69.88	52.2602	5736.49	55.7038	90.7461	79.18	51.3156	48.1485	367.566	37.0544	82.0145	30.3805	14.9706	3989.84	24.9902	91.6345	574.11
99	KWT	2		543.905	59.0753	0.0616683	0.295209	0.351272	0.215024	1.96312	1.29504	1.42261	1.92891	1.13159	2.04598	1.77123	0.143362	1.8977	25.31	0.318505	1.73394	12.6819	1.15738	3.35085
100	LAO	1		3751.92	1152.81	1.54186	8.57171	4.17534	8.31434	820.553	11.7254	18.2242	70.9891	10.3584	8.32315	49.6807	4.00025	5.98452	3.96062	2.42301	17.4142	3.1204	17.4343	86.0196
101	LBN	2		1959.68	304.011	0.37917	0.819115	1.52897	1.48397	5.98269	10.9263	15.2518	3.46488	0.86818	15.0681	3.45301	0.888332	23.9297	29.9363	0.733534	1.93453	163.936	8.91768	14.5086
102	LBR	5		825.72	26.1305	0.0614191	0.170024	0.340326	0.380517	1.08109	0.451177	0.729832	0.986201	0.30384	0.458264	0.438259	0.157279	0.130625	12.583	1.57136	0.698923	0.111998	0.514896	4.9615
103	LBY	2		2322.13	145.698	0.391009	0.522695	1.57998	0.970558	4.8967	21.0909	20.6721	1.67614	0.525429	38.2496	2.17151	0.765446	9.66116	2.817	0.563636	1.05344	14.7984	12.3857	10.9066
104	LCA	4		44.8651	0.0153996	0.000142209	0.000112844	0.00658959	0.000500776	0.000352443	0.000547578	0.000263551	9.10299e-05	6.37214e-05	0.000186937	0.000251235	0.000162503	0.000160142	4.78608e-05	4.38239e-05	8.46696e-05	5.65125e-05	0.000908509	0.00483363
105	LIE	2		4.23264	2.01448	0.00467077	0.00827687	0.0163112	0.0133099	0.0654522	0.33007	0.529437	0.0278596	0.00685783	0.52354	0.0323967	0.00926988	0.0702037	0.0126922	0.00946648	0.0153199	0.0378722	0.169733	0.131739
106	LKA	1		9237.09	1637.46	2.12338	5.15687	5.54835	12.2857	108.184	21.0735	35.3023	1136.58	6.32052	17.1164	29.9311	7.74348	7.77527	12.0585	4.99622	11.9454	6.76479	49.4826	157.069
107	LSO	5		1453.05	654.66	0.622499	2.23166	2.53985	2.40532	15.9334	4.07555	5.97551	7.95678	1.01883	4.34316	8.12862	1.26521	1.0502	1.26316	556.667	2.80525	1.83481	8.53043	26.0127
108	LTU	2		3661.17	1286.19	2.3886	3.92003	7.72105	7.63015	48.2111	91.4578	225.616	12.6756	3.49952	68.0737	24.04	4.90561	565.4	5.75971	4.01644	9.5057	38.5477	90.2349	72.584
109	LUX	2		202.155	109.049	0.21664	0.383494	0.740756	0.650145	3.30172	34.9899	30.9679	1.10285	0.324489	7.60579	1.7282	0.451156	3.79863	0.579962	0.454862	0.762702	1.4067	13.3917	6.19187
110	LVA	2		2456.75	795.83	1.82505	2.62813	6.36943	5.06546	31.7311	53.2456	129.519	8.98554	2.2924	38.115	15.6763	3.15553	346.303	3.84606	3.02864	6.101	23.7613	62.5644	51.6174
111	MAC	1		36.5712	19.942	0.0194644	0.0581576	0.0613217	0.0975833	16.9216	0.107253	0.180167	0.192388	0.17643	0.0886302	0.425645	0.0497869	0.0642629	0.0370137	0.0279142	0.19669	0.0377228	0.183446	1.01655
112	MAR	2		11310	385.143	1.3497	1.85418	6.62653	4.1193	14.6633	110.892	53.0681	9.299	1.27426	42.5778	11.3215	3.42906	11.496	4.97787	1.66411	3.48371	8.61535	51.84	42.5907
113	MCO	2		6.27278	3.41359	0.00682721	0.00977318	0.0202443	0.0164354	0.0728061	0.808331	0.347377	0.023251	0.00673514	1.52459	0.0388384	0.0117139	0.094128	0.0157081	0.010164	0.0176552	0.0597522	0.167877	0.161373
114	MDA	2		3864.32	1082.06	3.03173	5.86686	7.06687	7.19514	44.2098	69.765	141.051	14.4206	4.65218	71.2207	23.2915	5.56065	395.985	5.69962	3.8963	9.1621	133.82	65.0817	71.0847
115	MDG	5		7001.39	508.844	0.831768	2.14748	2.67091	5.41665	25.8709	42.8623	21.574	9.14093	2.30558	9.3724	17.3393	2.24627	2.47656	2.05239	292.93	3.44787	2.11522	13.3841	50.6599
116	MDV	1		47.5819	10.389	0.00852233	0.0192093	0.0287559	0.0413654	0.284407	0.0597704	0.0991455	8.95197	0.0319042	0.0571906	0.0856765	0.0214917	0.022388	0.0519735	0.0201196	0.0379007	0.0291631	0.114834	0.423218
117	MEX	3	12	26815.7	15857.5	13.7291	13.1123	41.7241	210.352	74.8921	24.5021	32.189	13.1689	7.51227	16.3084	71.8293	10683.2	6.85239	8.92751	5.50286	20.2637	5.98943	39.432	4568
118	MKD	2		2025.85	339.009	0.764699	1.5343	2.50252	2.49051	12.0573	32.4517	64.008	3.95943	1.23463	54.5612	6.09793	1.89246	49.7654	3.48169	1.28914	2.56005	47.2097	24.9139	26.234
119	MLI	5		7658.75	165.943	0.395819	0.961813	2.32634	0.826131	5.5714	9.24673	4.37522	6.76325	2.05467	9.1005	4.25428	0.554792	0.95399	85.7837	2.40386	4.54699	3.47253	4.31709	18.0339
120	MLT	2		216.663	27.1027	0.0713688	0.102283	0.266415	0.192441	0.902277	4.8446	3.87978	0.266293	0.0883056	7.51953	0.434414	0.141395	1.68623	0.236936	0.105228	0.222423	1.71531	2.29663	2.13086
121	MMR	1		34507.1	9711.87	9.03344	34.6849	26.03	49.079	3692.12	68.769	111.696	4128.69	101.882	79.5639	370.772	23.1501	27.7298	38.6066	15.9165	251.697	22.8443	125.728	533.878
122	MNE	2		495.758	91.0314	0.213739	0.354259	0.702186	0.62923	3.08084	9.7244	18.2973	0.962215	0.296345	20.8745	1.5655	0.459664	11.3307	0.675069	0.348955	0.665407	7.2066	7.14773	6.49685
123	MNG	1		1500.21	241.256	0.341617	0.819089	0.946566	1.60562	148.524	2.46724	3.98987	2.21763	0.854963	2.61584	7.01181	0.81682	34.1652	0.647146	0.39909	8.64722	1.50303	3.41002	20.2727
124	MNP	1		8.6462	0.196366	0.000268937	0.00124391	0.000791666	0.00133501	0.135833	0.00155824	0.00243637	0.0143593	0.0051643	0.00120231	0.00867033	0.000695181	0.000679645	0.000614471	0.000351551	0.00281659	0.000542399	0.00278809	0.0150147
125	MOZ	5		7191.22	984.437	1.06975	3.78684	4.43352	3.56562	29.3764	4.67411	13.9424	17.8101	1.85397	8.09538	13.5988	2.11297	2.27825	1.54683	813.769	4.83924	3.20135	15.1172	39.3647
126	MRT	5		2012.25	13.5522	0.052176	0.0882846	0.255475	0.102941	0.797202	1.49921	0.781097	0.458774	0.116879	1.5865	0.601108	0.0985598	0.387092	3.44366	0.118453	0.268854	0.461131	0.740336	1.69447
127	MWI	5		6794.16	759.089	0.950267	3.54102	3.5744	5.9198	23.2743	10.9115	24.3721	11.9672	2.229	12.2741	21.8076	2.94166	4.21792	0.264925	522.205	4.35093	3.2848	23.2071	77.7954
128	MYS	1		9383.43	2243.36	6.28648	60.6537	20.3096	27.885	444.764	35.9307	58.6357	115.103	681.347	25.0749	209.416	13.4283	12.5051	17.6971	11.7633	84.8695	10.4481	77.4701	329.769
129	NAM	5		1100.43	211.473	0.204906	0.758878	0.895846	0.832264	6.41332	1.24363	1.58859	2.7596	0.334995	1.50386	2.8521	0.428563	0.2903	0.772074	177.539	1.05107	0.601375	2.71094	8.69157
130	NCL	6		13.9856	0.312631	0.000398521	0.204139	0.00119451	0.00152828	0.0239874	0.00697852	0.00283959	0.00458189	0.00260614	0.00361477	0.0273042	0.00075942	0.00062266	0.00114823	0.000850987	0.00487522	0.00102098	0.0042012	0.0199802
131	NER	5		15660.3	475.736	1.16903	2.77452	7.22556	2.53661	16.2325	25.8948	14.1913	19.5547	6.76776	25.806	12.6096	1.71537	2.71444	224.812	6.73809	17.3453	18.3053	13.8298	55.513
132	NGA	5		79432.9	3526.83	9.5294	20.3877	98.5021	24.5873	138.014	109.12	77.8678	168.389	52.18	80.3957	79.2789	19.4187	11.7032	1558.86	95.6326	83.8477	63.6927	102.071	733.348
133	NIC	3		1100.17	116.426	0.0954693	0.22124	0.49355	3.24821	1.18948	0.736689	0.646906	0.211432	0.17299	0.263487	0.576734	8.53852	0.20665	0.108693	0.0830831	0.246846	0.095218	0.937738	98.3534
134	NLD	2		7775.11	3527.15	7.06888	14.5749	25.7865	22.7106	116.921	698.503	1106.62	39.6055	12.5197	229.531	59.7858	15.4605	170.403	22.1448	16.3009	27.7277	52.6342	662.753	226.096
135	NOR	2		1773.54	436.911	0.936082	2.47224	3.43611	5.18938	23.8223	44.1274	76.7622	5.07399	1.58946	20.7169	16.6708	2.37875	107.744	3.2093	1.91065	5.15975	10.7495	70.9452	34.0171
136	NPL	1		19472.4	6717.68	4.3344	9.25746	14.0127	23.7428	132.347	34.582	59.1365	5962.97	15.7182	32.1081	43.8026	11.8316	14.5236	29.5661	10.6597	20.3812	15.0724	60.9897	222.641
137	NRU	6		0.108895	3.31412e-06	0	1.28979e-06	8.46581e-08	0	5.17909e-07	6.97185e-08	9.71079e-08	1.14537e-07	0	6.22486e-08	2.93814e-07	1.49397e-08	0	0	0	1.39437e-07	5.97587e-08	1.99196e-07	3.71002e-07
138	NZL	6		950.8	73.8987	0.130379	28.1174	0.441303	1.65525	8.80609	1.90353	2.71765	1.10412	1.39898	1.16376	7.87433	0.644833	0.395778	0.570059	0.536603	2.7367	0.23963	2.99685	10.4655
139	OMN	2		889.613	8.09987	0.00740964	0.0808425	0.0407474	0.0361729	1.02152	0.125828	0.133698	0.332283	0.0949983	0.173176	0.799017	0.0230054	0.22048	2.69553	0.0472026	0.724642	0.627648	0.173521	0.742149
140	PAK	1		131708	13709.1	17.0243	44.7194	34.7774	144.981	687.399	181.212	333.552	9830.24	69.9268	164.28	191.168	45.2989	61.7091	225.47	42.7955	138.484	68.1176	289.115	1138.81
141	PAN	4		665.165	10.2993	0.0582425	0.057388	0.367987	0.250029	0.331816	0.306744	0.704293	0.301124	0.430145	0.452246	0.42224	0.393344	0.385673	0.0711959	0.0488663	0.355684	0.100469	0.35745	4.90437
142	PER	4		8905.39	456.427	12.2064	3.95849	8.76052	15.6152	80.1964	14.6866	16.8517	13.1562	3.44315	22.776	41.5394	23.3703	3.41508	2.6903	1.84672	12.8955	3.87576	16.6353	158.508
143	PHL	1		50456.6	7867.05	14.2057	77.6285	52.9868	179.637	2245.33	141.052	268.977	379.766	603.167	97.1001	1170.76	61.2777	40.811	43.9597	25.5064	475.673	33.428	245.362	1710.43
144	PLW	1		1.09209	0.0331279	0.000136049	0.00111777	0.000431887	0.000584045	0.00654422	0.00076053	0.00103695	0.00257509	0.00462818	0.000485936	0.00357217	0.000313267	7.09015e-05	0.000315589	0.000205446	0.001085	0.000230252	0.00164942	0.00738514
145	PNG	6		3733.03	191.634	0.24949	68.9178	0.645443	0.683187	18.0519	1.75402	6.65058	2.674	38.4985	6.54081	20.474	0.313084	0.525933	0.863353	0.475125	5.74214	0.650021	6.84215	11.0828
146	POL	2		22390.1	6353.65	13.968	24.0597	47.025	45.7088	233.428	651.778	1974.43	66.5229	19.9555	567.342	122.917	29.2116	1267.69	39.9911	26.9185	49.8739	177.624	567.432	427.772
147	PRK	1		23316.4	13325.9	16.8787	40.7002	295.278	63.4118	9957.27	84.0796	129.386	90.9729	42.4595	64.0248	515.621	88.4435	147.178	51.5657	18.6852	902.585	29.2799	115.594	672.497
148	PRT	2		4994.9	461.83	2.29003	2.52782	7.90708	5.79451	18.3688	120.12	78.9634	4.85852	1.49273	37.9085	10.4825	4.42253	14.8713	3.86196	3.17296	4.59894	10.4368	81.4125	48.3389
149	PRY	4		1831.9	371.846	31.2965	0.431184	290.869	1.47497	5.07382	3.41722	5.77845	0.827037	0.513701	3.58364	3.99471	2.01256	1.24121	0.578995	0.771376	0.976885	0.556941	2.71585	15.7327
150	PSE	2		1553.49	257.842	0.384805	0.752876	1.42567	1.34051	6.0104	9.50378	13.6805	4.70184	0.823753	12.8663	3.47965	0.911763	19.9798	20.5138	0.805415	1.86218	135.082	8.34554	15.3717
151	QAT	2		217.785	15.7557	0.0142486	0.12761	0.0805481	0.0577321	0.885364	0.234421	0.25885	0.653618	0.176195	0.310398	1.67586	0.03664	0.327741	5.96135	0.103576	1.23681	2.38728	0.276208	0.951221
152	ROU	2		23722	5112.48	11.3386	19.2406	35.1366	37.389	199.196	405.34	883.105	65.0405	19.5679	566.241	98.0441	28.3659	1222.29	45.38	18.44	40.8727	681.616	355.731	380.148
153	RUS	2	13	179323	75835.2	63.9104	99.5035	217.54	261.282	2532.81	1767.18	3506.46	582.75	120.159	1570.29	1248.57	165.075	55534.3	276.362	98.8129	408.634	3134.94	1753.25	2493.42
154	RWA	5		4479.09	76.1983	0.258153	0.588549	0.572243	0.948778	8.60971	3.0541	4.09746	6.10214	0.552572	2.50049	4.89166	0.774052	1.53426	2.13548	26.707	1.34429	0.599263	2.84344	8.08472
155	SAU	2	14	9630.01	868.315	0.537749	4.80186	4.56899	2.06479	22.6511	11.2816	12.1845	30.0973	6.54587	15.3734	25.1506	1.61888	16.0372	556.883	3.81463	21.4204	86.5552	12.4379	34.2895
156	SDN	5		20279.2	739.541	0.598785	4.85972	5.68163	1.97262	25.3068	11.1982	7.92376	32.0179	6.19481	19.5307	13.3851	1.63676	1.25761	490.441	8.55086	23.9715	30.9058	12.7496	41.3576
157	SEN	5		4649.92	23.3814	0.0695858	0.139875	0.307692	0.186727	1.16122	4.4531	1.3018	2.14829	0.161774	2.8999	0.718158	0.217314	0.444193	4.02918	0.18535	0.370402	0.43386	1.80155	2.35138
158	SGP	1		737.021	150.442	0.363774	13.0662	1.43882	1.89975	25.4251	2.45103	4.82458	7.48356	44.7809	1.65549	11.8626	0.790393	0.74141	1.08618	0.84648	6.19677	0.663328	6.28248	18.5836
159	SLB	6		175.435	0.499455	0.000389173	0.219963	0.00105636	0.000310484	0.0203999	0.00176997	0.000335549	0.00459211	0.205701	0.0109109	8.95623e-05	1.21835e-06	1.08589e-17	0.00156891	0.000309192	0.0020645	0.00124314	0.0132464	0.0155041
160	SLE	5		2700.21	47.4488	0.122122	0.360122	0.605625	0.476637	1.64784	1.49453	0.344278	1.87708	0.611069	0.563118	0.910343	0.213927	0.375772	27.555	1.11649	1.42356	0.222177	0.79096	6.73812
161	SLV	3		2011.33	300.878	0.249635	0.454083	1.04524	7.29504	2.46684	1.6149	3.89927	0.546668	0.304986	0.987123	1.75585	19.6943	0.576574	0.375097	0.202454	0.621273	0.250633	1.80753	256.731
162	SMR	2		5.32639	2.47581	0.00504474	0.00766751	0.0152408	0.0127134	0.0552114	0.224691	0.307199	0.017245	0.00500625	1.34516	0.0290109	0.008812	0.0992763	0.0121118	0.00745214	0.0131307	0.0545707	0.129806	0.126457
163	SOM	5		4438.47	40.3902	0.0508378	0.314395	0.25659	0.152649	2.08159	0.558252	0.603456	1.92121	0.428145	0.717662	2.60319	0.108469	0.187281	21.7725	2.84064	1.53596	1.1506	0.719086	2.38767
164	SRB	2		7847.19	1436.1	3.3318	5.78844	11.0064	10.6316	52.8362	138.1	335.738	16.3556	4.98649	222.318	27.7425	7.72811	228.525	11.5885	5.87667	11.6028	117.248	116.125	108.57
165	SSD	5		3712.11	49.2961	0.0694719	0.414159	0.455145	0.245217	3.6573	1.14507	1.22602	3.17667	0.638558	1.68498	2.48628	0.179202	0.251071	15.9658	7.8952	1.8553	2.19342	1.41072	4.34658
166	STP	5		49.6298	1.25791	0.00193286	0.00634032	0.00767643	0.00407298	0.0869384	-4.79199e-15	-4.79199e-15	0.0313404	0.00232384	-4.79199e-15	-4.79199e-15	0.00255427	-4.79199e-15	0.0598733	0.952398	0.0223791	-4.79199e-15	0.00712893	0.0729483
167	SUR	4		220.731	0.698391	0.00700132	0.00322928	0.271258	0.0148394	0.0334104	0.0718307	0.0311895	0.00718539	0.00270187	0.0188103	0.0236877	0.00599706	0.0127546	0.00353987	0.00264272	0.00546383	0.0051838	0.040062	0.137603
168	SVK	2		4819.5	1300.46	3.31558	5.50386	10.87	10.4274	49.577	142.598	363.782	14.6222	4.43512	180.876	28.0671	6.66171	185.318	10.2794	6.2536	11.1044	49.7351	117.438	99.5936
169	SVN	2		1054.77	357.556	0.893541	1.61435	2.92103	2.57325	11.84	36.5713	87.2123	3.58462	1.11733	105.031	5.99812	1.64795	26.1219	2.31772	1.62518	2.65941	9.75451	27.9218	26.1512
170	SWE	2		2885.44	885.374	2.49351	5.45531	8.09486	8.82353	48.8645	88.3129	181.625	10.922	3.48964	47.5957	24.3507	5.08461	213.979	6.57967	4.50376	10.2713	20.972	115.644	78.3127
171	SWZ	5		517.819	245.236	0.23613	0.885115	0.951607	0.922232	5.94241	2.49617	2.78075	2.96392	0.540673	1.97685	3.4428	0.480953	0.512458	0.497433	204.452	1.39671	0.735468	4.48019	9.54249
172	SYC	5		13.0228	0.0823086	0.000376039	0.000832747	0.000644852	0.000628067	0.00329355	0.0125246	0.00934363	0.00134205	0.000480047	0.00783083	0.00561824	0.000505487	0.00357934	1.27207e-07	0.00667978	0.0013784	0.000577963	0.0147388	0.0119342
173	SYR	2		8604.46	1919.76	1.8359	3.57703	8.90415	6.98543	29.2812	54.0979	81.9312	15.8241	4.71738	77.3915	17.3547	5.71074	107.023	149.715	3.72913	10.3658	1220.91	43.8421	76.5672
174	TCA	3		2.35214	0.101896	0.000123917	0.000235788	0.00047386	0.00442655	0.00120422	0.000345193	0.000468106	0.000244284	0.000181725	0.000260737	0.000876534	0.00501245	0.000141626	0.000164591	0.00010691	0.000414224	9.36429e-05	0.000562987	0.086559
175	TCD	5		10121.9	443.356	0.520775	2.86432	4.14667	1.0661	12.2262	6.55899	3.88346	17.7973	4.09292	10.7669	6.34558	0.950861	0.712961	302.695	3.79165	12.624	16.0385	6.94686	29.3275
176	TGO	5		3930.03	176.97	0.436356	1.28486	2.8367	1.56208	9.4564	4.38008	3.1179	8.32979	2.64167	5.02644	3.60547	0.709997	1.39045	76.8368	20.7763	5.22537	1.11702	5.16799	23.0681
177	THA	1		26013.5	7290.39	15.5217	129.363	41.8091	94.9804	3770.08	129.078	198.665	632.442	180.335	83.5031	527.12	46.9039	40.4697	51.2036	29.8294	153.565	30.8768	206.333	928.311
178	TJK	1		5308.27	109.12	0.111836	0.246182	0.525323	0.505268	15.8282	2.3523	3.34555	9.71355	0.362699	2.46052	2.22545	0.251083	57.5734	0.405497	0.228502	1.61295	4.24461	1.76065	5.36604
179	TKM	2		5482.17	181.347	0.233192	0.506787	0.869827	0.895364	13.3927	5.8943	9.17121	4.14271	0.759662	7.91461	4.78402	0.566787	64.5216	11.1732	0.786998	2.72864	37.6389	5.24943	10.1169
180	TLS	6		321.518	36.2385	0.027458	6.46977	0.0812458	0.0461206	1.41145	0.147514	0.228328	0.286051	25.462	0.119875	0.175629	0.0168433	0.00973286	0.0843092	0.0487002	0.0792863	0.055433	0.329738	1.15899
181	TTO	4		378.729	1.74982	0.00549782	0.00620061	0.15355	0.0573273	0.0378152	0.0612796	0.0211772	0.00614585	0.00859925	0.0216785	0.0293233	0.059473	0.00454066	0.00280021	0.00261621	0.0129012	0.00486644	0.0304099	1.22362
182	TUN	2		5823.19	527.082	1.60965	1.82571	9.34374	3.92725	16.4153	132.437	79.5441	5.84118	1.85578	111.5	8.699	3.23736	22.2235	4.4414	2.0826	3.78085	23.8768	47.3426	47.0985
183	TUR	2	17	28025	11386.1	6.72268	12.029	23.1129	26.977	123.826	212.382	387.381	45.1296	13.8009	269.267	62.589	15.9864	682.727	157.392	12.5742	31.2996	8837.63	198.323	266.927
184	TWN	1		10472.8	3622.4	8.02102	28.327	28.9318	40.9396	2183.82	38.0579	71.3451	147.413	66.0399	33.0384	231.598	21.9988	20.5239	15.4758	16.5745	95.2877	15.1027	83.7807	476.124
185	TZA	5		18351.8	838.104	1.50692	4.6367	4.15059	11.4823	91.4462	28.3473	28.5491	54.4434	4.548	15.4842	75.0278	10.3355	6.62404	23.8257	367.535	13.0755	6.69864	22.9282	67.4585
186	UGA	5		14945.8	241.501	0.630882	2.31211	1.68206	2.48387	19.2043	11.2732	14.9307	34.0466	1.87146	11.4421	17.9124	2.03489	3.03404	16.6468	55.1141	5.41705	2.2915	12.2648	26.9083
187	UKR	2		76639.7	23015.9	36.4721	59.9951	116.466	136.08	920.919	1156.36	2529.95	303.931	78.4861	1184.55	418.113	100.774	10744.9	122.669	57.9577	180.163	2475.85	1085.36	1306.9
188	URY	4		1558.23	317.19	99.8602	0.524596	143.671	2.60345	9.07928	4.69555	9.47827	1.09251	0.508087	4.94671	3.76125	4.29832	1.86205	0.592222	1.85811	1.03469	0.619794	4.85062	21.8538
189	USA	3	19	112473	78960.3	67.7635	208.72	290.35	4562.03	897.176	258.93	376.794	187.57	150.736	176.603	820.698	1792.06	103.898	124.127	72.5263	397.554	78.671	461.922	67932.1
190	UZB	1		22367.6	551.876	0.966802	1.71031	3.49767	3.23475	118.296	14.1799	23.2628	23.5938	2.65121	16.7075	13.9946	1.82364	238.353	2.20589	1.48123	13.302	28.783	11.3833	32.4478
191	VCT	4		32.5351	0.019974	0.000168377	0.000205754	0.00683825	0.000836	0.000524288	0.000918729	0.000414542	0.000143969	7.41456e-05	0.000249416	0.000367116	0.000175783	0.000303604	8.06177e-05	6.74853e-05	0.000135405	8.76313e-05	0.00167439	0.00670852
192	VEN	4		8322.62	109.876	0.567495	0.47277	6.551	4.6539	3.09773	2.8955	2.3474	0.626699	0.778617	3.29347	2.40539	3.609	0.568463	0.273027	0.213162	0.950264	0.434829	2.55237	73.5853
193	VNM	1		44186.3	12136.1	15.417	114.821	45.9276	91.0522	8681.05	144.544	230.035	312.56	262.682	101.246	595.652	41.1077	150.348	34.1173	24.3179	265.01	35.0744	174.947	816.212
194	VUT	6		109.13	0.715576	0.000706468	0.591116	0.00205096	0.00106467	0.0344392	0.00377819	0.00203968	0.0150214	0.00792314	0.00227925	0.0201596	0.00016223	0.00091368	0.00230104	0.00168606	0.00240588	0.00142788	0.00591609	0.0201849
195	XKX	2		113.285	18.5915	0.0399926	0.0756348	0.139609	0.131658	0.658992	1.87504	3.79535	0.209151	0.0656903	3.29755	0.331524	0.0990378	2.75446	0.164008	0.0705714	0.140169	1.92391	1.43917	1.38002
196	YEM	5		14427.3	494.047	0.375868	3.29007	2.89817	1.37464	42.2091	5.50927	5.24685	29.9553	4.4636	7.51356	19.1059	1.07168	1.04797	287.226	2.92106	22.7626	25.9123	6.59049	24.5721
197	ZAF	5	15	26483	16065.3	14.0058	49.8366	56.8542	51.1515	370.855	98.5638	144.418	170.954	24.0212	100.733	181.996	27.7751	21.7489	27.907	13917.7	59.9925	48.9785	199.292	498.526
198	ZMB	5		6321.48	713.894	1.01471	3.02913	3.67702	3.70857	55.4149	5.9144	9.53231	50.9197	1.75687	8.55528	14.3242	2.0778	2.33402	1.42446	487.999	4.89426	2.25583	13.2628	41.7988
199	ZWE	5		5643.82	1183	1.16046	4.25499	4.95327	4.50914	31.7127	6.7547	10.6941	16.5329	1.92975	8.26375	15.6303	2.41421	1.7701	2.53792	997.714	5.48202	3.39951	16.2517	47.0322

## Sheet: cbdIER25
				Region	G20	G1	G2	G3	G4	G5	G6	G7	G8	G9	G10	G11	G12	G13	G14	G15	G16	G17	G18	G19
Num	Code	Regions	G20order	total	total	Argentina	Australia	Brazil	Canada	China	France	Germany	India	Indonesia	Italy	Japan	Mexico	Russia	Saudi Arabia	South Africa	South Korea	Turkey	United Kingdom	United States
1	ABW	4		8.83756	0.0590153	0.000374809	0.000344502	0.00378982	0.00152362	0.00173635	0.00248648	0.00169044	0.000449584	0.00128609	0.00115528	0.00117138	0.00126523	0.000555052	0.000202004	0.00015292	0.000525019	0.00029074	0.00218428	0.0378317
2	AFG	1		16511.9	197.447	0.293148	0.656053	0.803646	1.94581	23.3195	4.05121	6.94833	86.4084	1.08641	4.64365	4.48241	0.689133	26.7362	2.60462	0.696551	2.9247	7.59668	4.7394	16.8211
3	AGO	5		7541.69	567.766	0.739517	2.40901	3.22395	3.68311	112.903	9.69743	5.56087	7.23399	2.02869	5.01004	10.3818	2.62213	1.29145	4.91839	285.687	17.2073	1.65953	7.73231	83.7766
4	ALB	2		1191.58	195.646	0.460726	0.770632	1.50404	1.37825	6.61599	20.0178	34.5826	2.12203	0.630071	44.7844	3.228	1.00438	24.0119	1.52989	0.729745	1.41795	22.2757	14.0882	14.4932
5	AND	2		17.4795	4.56981	0.0122231	0.0159991	0.0351297	0.0260086	0.123278	2.01783	0.745628	0.0380569	0.0129765	0.349769	0.0752184	0.0246908	0.182092	0.0247858	0.0176519	0.03058	0.0868548	0.497563	0.253472
6	ARE	2		898.025	28.7765	0.0235351	0.341861	0.156571	0.124976	2.25736	0.459106	0.522415	1.82715	0.382236	0.67017	3.90873	0.0736062	0.815777	8.2622	0.199711	2.18999	3.55509	0.840411	2.16565
7	ARG	4	1	12817.3	4700.01	2699.07	7.39633	1066.92	21.1099	105.383	76.1688	116.27	16.8354	7.99316	87.0132	55.5137	33.0822	21.0363	6.2282	32.4286	14.988	8.63244	53.8723	270.071
8	ARM	2		2054.48	377.955	0.336359	0.747491	1.33286	1.26686	8.65754	8.68887	13.3555	3.13454	1.01664	12.7644	4.90896	0.740705	41.3096	22.6694	0.961639	2.96405	230.899	7.0493	15.1518
9	AUS	6	2	1994.28	839.756	0.416827	663.62	1.43744	3.43745	34.0675	2.49175	4.19781	12.1725	13.7739	2.71867	40.5892	1.54447	1.44536	2.55084	2.74571	12.5661	1.01075	6.46721	32.5033
10	AUT	2		2873.94	1104.65	2.81979	5.07368	9.52215	8.29611	41.379	132.963	348.801	12.3518	3.94869	214.219	20.5036	5.3925	74.0852	7.5217	5.75112	9.019	25.8449	97.0197	80.1409
11	AZE	2		5464.67	960.915	1.29276	2.23204	4.11597	4.1533	39.5299	32.4114	53.5852	10.9135	3.00333	49.5814	18.6443	2.68429	342.937	46.1341	2.96983	9.40551	262.717	26.2999	48.3035
12	BDI	5		3594.11	61.9	0.26592	0.521689	0.50814	0.766555	4.87939	2.76025	3.56586	4.1861	0.484776	1.87079	4.27946	0.656016	1.60602	2.03131	23.261	1.06338	0.516894	2.41093	6.26552
13	BEL	2		4331.87	2009.46	4.20427	7.89761	14.7558	13.2171	67.4531	611.676	458.971	24.8038	6.91498	129.28	34.1907	8.73419	80.7643	12.0628	8.96168	15.5183	27.9249	354.113	128.012
14	BEN	5		3803.61	154.478	0.368349	1.09083	3.09715	0.95044	6.94652	3.5027	1.31706	8.05843	2.59081	3.32566	2.67	0.606784	0.735741	76.9566	12.4268	4.4146	1.20182	3.44778	20.77
15	BFA	5		9089.33	291.006	0.608788	1.681	3.65765	1.36251	9.05182	16.2614	8.12773	10.8482	3.94093	15.2471	10.1529	0.893056	1.33176	153.091	4.39629	8.26939	4.86241	7.2881	29.9337
16	BGD	1		88338.9	34846.6	24.5361	59.6524	83.3437	162.234	1924.74	254.346	451.944	28253.6	101.529	238.038	282.825	71.0981	145.849	229.381	53.282	135.207	84.846	470.157	1819.99
17	BGR	2		8342.25	1929.39	4.05493	8.46049	12.2971	13.5526	65.5205	146.787	302.203	22.6619	11.2823	205.354	35.7074	16.785	369.069	19.5344	7.24604	14.2565	415.295	118.162	141.162
18	BHR	2		221.649	16.6986	0.014853	0.122217	0.0942268	0.0530559	0.661501	0.308441	0.336177	0.749216	0.172098	0.398067	0.98366	0.0375575	0.452014	7.22527	0.0892656	0.764593	2.99584	0.331699	0.908891
19	BHS	3		51.7388	7.45321	0.00581189	0.0135337	0.0285378	0.313935	0.0758933	0.0260592	0.0570212	0.0138864	0.0100709	0.0151923	0.0594782	0.226979	0.0086279	0.00852842	0.00488109	0.0252481	0.00642694	0.0448007	6.5083
20	BIH	2		2688.45	576.833	1.37712	2.42242	4.49749	4.23738	19.9207	59.6542	140.953	5.99982	1.86254	123.274	10.6514	2.82648	66.7537	3.77555	2.38457	4.47089	30.9482	46.5783	44.2452
21	BLR	2		9985.01	3958.6	6.07865	9.89209	19.9111	20.0874	144.41	211.907	494.638	36.989	9.69978	177.988	69.372	13.5533	2161.96	15.5718	9.65557	26.8887	145.978	193.301	190.725
22	BLZ	3		68.8963	10.7731	0.00798801	0.0145179	0.0373914	0.308935	0.114842	0.0403449	0.0396164	0.016837	0.0103828	0.0302463	0.0851067	0.609164	0.010557	0.0101513	0.00615878	0.0399455	0.0075642	0.0792801	9.30405
23	BMU	3		13.8678	2.95916	0.00205087	0.00431929	0.0106498	0.199041	0.0259556	0.00694079	0.00964598	0.00539913	0.00357612	0.00498148	0.0182435	0.0724509	0.0023089	0.00307332	0.00165797	0.00780956	0.00216986	0.0129274	2.56596
24	BOL	4		3358.95	99.2687	15.6048	0.48871	24.3077	2.14371	9.66043	2.17938	2.94298	1.82964	0.459885	3.15066	5.14825	3.13091	0.608182	0.395319	0.459297	1.53957	0.50703	2.34266	22.3696
25	BRA	4	3	34881.8	19960.3	387.422	18.4226	17464.3	74.712	319.402	117.365	194.435	56.3447	20.4357	111.809	133.516	100.119	35.3066	23.1545	27.6267	37.132	24.5409	103.979	710.365
26	BRB	4		73.2627	0.0491151	0.000346787	0.000598505	0.0129875	0.00242126	0.00117119	0.00251889	0.00100943	0.000333165	0.000166015	0.000610708	0.000853061	0.000420855	0.000795169	0.000222205	0.000173961	0.0002923	0.000215394	0.00453802	0.0194408
27	BRN	1		22.4883	3.39441	0.00757682	0.0922873	0.02329	0.0343575	0.666454	0.0411788	0.063195	0.0834952	0.838126	0.0280731	0.580328	0.0179415	0.00987303	0.0175798	0.0118411	0.288146	0.012534	0.098713	0.479416
28	BTN	1		229.767	94.7919	0.0631803	0.139808	0.204071	0.327622	5.07844	0.4834	0.825909	80.8218	0.228761	0.449406	0.668043	0.168685	0.227155	0.406896	0.147572	0.29425	0.205576	0.858485	3.19279
29	BWA	5		652.221	264.038	0.243751	0.889506	1.0332	0.970733	6.48291	1.5538	2.26971	3.20823	0.39945	1.7294	3.27743	0.505628	0.367824	0.571586	225.075	1.14057	0.712782	3.67069	9.93659
30	CAF	5		3319.15	18.6577	0.013101	0.191664	0.146975	0.0168679	0.328115	0.0870572	0.0236518	1.13093	0.141649	0.13207	0.0187487	0.0174763	0.00355657	9.37549	4.55864	0.996977	0.398952	0.126136	0.949676
31	CAN	3	4	4815.23	3575.13	2.80958	8.25539	12.0149	1440.03	55.3923	13.2861	19.3635	9.7587	7.92053	9.02712	55.437	37.4788	4.86977	4.83484	3.49098	18.9737	3.8005	26.8855	1841.5
32	CHE	2		1761.44	850.728	2.0041	3.47937	6.97555	5.69392	27.8141	196.244	208.709	12.6912	2.84802	180.259	14.0036	3.93828	27.9299	5.28406	3.94878	6.50508	14.684	71.7264	55.9884
33	CHI	2		6.86538	3.08305	0.00421052	0.0110131	0.0148149	0.0144581	0.066392	1.25512	0.371902	0.0205778	0.00752246	0.127695	0.0453176	0.00967446	0.0959802	0.0131137	0.00958487	0.0177272	0.0284876	0.838193	0.13127
34	CHL	4		3159.39	352.361	31.9064	2.16564	23.9793	8.64495	43.2854	10.6005	12.2944	7.66361	2.97788	12.1886	41.7008	27.5417	2.38865	2.3737	1.42841	9.70426	2.43914	10.6134	98.4642
35	CHN	1	5	1.02922e+06	819436	658.639	1910.31	1904.47	3269.51	720302	3721.62	6149.22	5947.55	2149.2	3143.45	15127.7	1603.34	3236.92	1281.18	812.885	7745.68	1317.76	5830.09	33324.8
36	CIV	5		7967.37	217.229	0.463986	1.40927	3.18551	1.00598	8.26747	2.33311	0.22344	9.00779	3.08556	2.01181	3.32605	0.607565	0.113687	124.08	22.7459	6.58162	0.212595	3.14329	25.4246
37	CMR	5		12272.3	526.148	0.682624	3.58505	6.08884	1.54939	20.3822	9.11819	1.67813	21.9693	5.42283	21.1914	6.40603	1.24948	0.803527	327.946	19.5446	15.8994	11.3164	8.91323	42.4018
38	COD	5		27363.1	504.502	1.11957	2.93337	4.15494	4.79107	46.3621	14.684	13.2846	19.2174	2.0592	10.128	6.74493	3.55255	6.81897	12.6743	232.452	14.722	2.12546	15.3556	91.3217
39	COG	5		1390.5	50.591	0.117626	0.318302	0.525304	0.566512	7.6591	1.68797	1.43599	1.3989	0.280298	1.05895	0.884321	0.404393	0.783595	4.31188	11.8203	3.17972	0.300999	1.65603	12.2008
40	COL	4		8309.47	155.516	3.98048	0.773231	22.7085	6.34815	4.64926	3.71862	5.59574	1.10838	0.895748	4.07748	3.76245	6.49318	1.53729	0.599306	0.411844	1.73042	0.689182	5.45536	80.9812
41	COM	5		124.743	4.01525	0.00513326	0.0186241	0.0225358	0.0155776	0.152138	0.0217568	0.0307838	0.0720839	0.0129781	0.0334704	0.0542274	0.0103873	0.00818806	0	3.27195	0.0288842	0.0213658	0.0666824	0.168484
42	CRI	3		484.938	76.7901	0.0991428	0.168186	0.574905	2.74998	1.38438	2.02943	2.35313	0.202986	0.126915	1.04678	1.39533	4.19636	0.24194	0.144298	0.0951396	0.498399	0.331097	3.43072	55.721
43	CUB	3		4288.09	494.97	0.618903	1.4157	2.52056	18.9997	20.8626	5.17097	6.17868	1.11171	0.671024	1.78306	6.27914	22.1738	3.58024	0.667642	0.492422	1.7073	0.500808	4.06244	396.173
44	CUW	4		16.265	0.185348	0.00102449	0.00116857	0.0112912	0.00497643	0.00570853	0.00875098	0.00578599	0.00161778	0.0046687	0.00397272	0.00420597	0.0039378	0.00202361	0.00058401	0.000439667	0.0016795	0.000964245	0.00747377	0.115074
45	CYM	3		2.33628	0.182682	0.000175983	0.000389766	0.000783502	0.00638493	0.00335255	0.00096674	0.00123568	0.000386529	0.000271245	0.000481946	0.00169423	0.00749664	0.00065395	0.000238761	0.000158049	0.000640291	0.000183947	0.00167377	0.155513
46	CYP	2		118.307	28.8011	0.0258071	0.0469446	0.0974105	0.0947567	0.48101	0.8634	1.34495	0.190871	0.0495648	1.19438	0.222932	0.0633039	2.24736	0.98453	0.0499184	0.112274	18.8379	0.888841	1.00488
47	CZE	2		6146.56	2038.81	4.99121	8.45089	16.638	15.5425	76.6193	235.187	742.826	22.2319	6.71012	222.478	43.8437	9.97741	200.5	13.6198	10.0746	16.6255	45.8991	198.629	147.971
48	DEU	2	7	31682.4	16906.1	32.3791	60.2519	114.85	96.1616	524.597	2414.28	7757.91	167.238	50.098	1290.74	262.087	66.5634	870.32	94.9262	74.2945	118.467	251.812	1683.74	975.406
49	DJI	5		232.258	4.39484	0.00514602	0.0288827	0.026574	0.0155791	0.224257	0.063098	0.0764676	0.185145	0.0450431	0.0906661	0.354973	0.0107824	0.0353118	2.47401	0.0661582	0.142373	0.175279	0.0761455	0.29895
50	DNK	2		1570.29	531.298	1.25071	3.00629	3.99268	4.30619	23.219	63.342	151.875	5.81757	1.88185	31.2594	12.7458	2.63797	78.4754	3.73935	2.55328	5.45692	10.5178	85.3074	39.9142
51	DOM	3		2228.25	90.3742	0.0917643	0.181772	0.423152	2.88612	1.11238	1.20877	2.48957	0.225763	0.126588	1.15897	0.950963	2.82736	0.228332	0.128106	0.109155	0.464924	0.138758	1.131	74.4908
52	DZA	2		7740.1	550.345	1.88707	2.0609	23.7313	4.94566	17.6687	156.904	75.9886	5.99681	2.00022	72.1664	9.66375	5.41572	16.3535	3.84147	2.12354	4.37976	16.3284	52.8894	75.9995
53	ECU	4		1892.45	83.383	2.97683	0.574526	1.39728	2.83555	9.85069	2.76651	4.7842	1.61234	0.468098	3.98165	6.94157	4.30204	3.03978	0.820534	0.302737	2.82724	1.10686	2.89916	29.8954
54	EGY	2		42000.9	5686.06	9.28472	16.2024	39.1928	34.5388	162.065	275.813	394.961	92.5451	22.0443	427.734	93.9555	22.5072	471.209	429.525	23.163	53.6722	2494.76	255.134	367.754
55	ERI	5		1223.49	39.5193	0.0458531	0.267405	0.290716	0.1469	1.95687	0.666508	0.756111	1.50414	0.444931	0.982131	3.09993	0.0879949	0.154828	22.6129	0.327789	1.30709	1.6678	0.766963	2.43245
56	ESP	2		9578.29	1452.8	7.51163	6.40535	17.9522	11.203	50.2238	484.859	247.371	15.0651	5.0761	138.864	28.9017	15.1788	54.9886	11.5711	7.63129	12.2986	34.1341	190.61	112.954
57	EST	2		462.352	150.829	0.283322	0.535385	0.97306	1.14456	6.75638	9.40127	21.4957	1.59171	0.441148	6.24964	3.13713	0.60329	69.9037	0.761211	0.499648	1.23838	4.25534	11.7948	9.76296
58	ETH	5		29068.1	1631.7	2.63002	8.98602	9.86878	13.3063	201.054	43.3673	83.72	44.1148	26.0853	64.3223	409.286	6.42112	24.1356	419.719	21.5826	33.2666	28.2128	48.8131	142.812
59	FIN	2		1102.42	358.218	0.814974	1.65902	2.70468	3.56946	24.479	21.8758	44.8563	4.42575	1.27216	15.1378	9.63189	1.71311	150.868	2.27447	1.47963	3.86689	9.69772	29.2085	28.6831
60	FRA	2	6	12924.2	7110.81	11.6412	20.2116	38.2908	32.3773	158.223	3660.63	1026.85	50.7699	16.3085	550.765	94.1753	23.3065	197.243	29.1421	21.873	38.8692	79.8935	748.667	311.575
61	FRO	2		3.14762	0.377189	0.000246103	0.00152345	0.00168335	0.00235902	0.011558	0.0385057	0.0673997	0.00291967	0.00106761	0.0201478	0.00696331	0.00108354	0.0531889	0.00305577	0.0011227	0.00274571	0.00932479	0.131931	0.0203633
62	GAB	5		782.778	14.3765	0.0147813	0.0930992	0.0976691	0.0533876	1.16738	0.0422236	-1.40135e-15	0.525388	0.0460243	-1.40135e-15	-1.40135e-15	0.0465828	0.000119064	3.57758	6.41732	0.57268	-1.40135e-15	0.0492938	1.67298
63	GBR	2	18	19456	10866.3	11.097	43.1089	40.4353	48.2952	193.571	1167.83	852.105	73.8182	21.3669	311.345	112.49	24.9116	258.734	42.949	33.6083	47.1098	79.3902	7094.8	409.353
64	GEO	2		2468.31	438.103	0.589625	0.883061	1.64698	1.63721	12.0084	12.7603	20.5048	3.84418	1.15815	17.094	5.99517	1.07366	92.8052	17.8294	1.08369	3.13702	214.119	11.0616	18.8715
65	GHA	5		10752.4	437.468	0.748699	2.68582	5.95647	5.95466	31.859	11.718	15.6674	19.5995	5.0614	11.0294	9.35386	1.55462	4.69063	173.026	38.567	15.4612	3.29991	17.8122	63.4218
66	GIB	2		3.13962	0.173466	0.0011385	0.000877322	0.00268503	0.00170829	0.00624566	0.0473275	0.0283244	0.00228357	0.000822821	0.0210578	0.00375518	0.00216359	0.00593565	0.00180077	0.00115768	0.00173079	0.00462679	0.0237326	0.0160916
67	GIN	5		4072.66	63.9549	0.182134	0.48792	0.963121	0.529167	2.58665	2.73546	0.833177	2.94585	0.903719	2.19192	1.55754	0.296644	0.63825	32.2203	1.28194	2.65638	0.450786	1.70074	8.79321
68	GMB	5		521.016	2.59277	0.0117922	0.0225483	0.0369799	0.0195779	0.138243	0.397345	0.114842	0.170202	0.0229816	0.303526	0.0901834	0.0273802	0.0555314	0.605241	0.0283358	0.0541096	0.0510713	0.173283	0.269597
69	GNB	5		648.638	2.54748	0.00680546	0.0167715	0.0350767	0.0128927	0.124526	0.339691	0.0616419	0.168726	0.0231695	0.28158	0.0740419	0.0193703	0.0393026	0.781517	0.0356256	0.0712632	0.0449027	0.12121	0.289367
70	GNQ	5		323.28	5.74593	0.00513344	0.0446769	0.068778	0.00584378	0.192283	-1.28672e-15	-1.28672e-15	0.266646	0.0294199	-1.28672e-15	-1.28672e-15	0.00829577	-1.28672e-15	2.59357	1.83131	0.236116	-1.28672e-15	0.0109414	0.452915
71	GRC	2		4577.71	762.049	1.41671	2.76524	4.73314	5.10193	24.1232	55.5214	94.2609	8.34236	2.42321	89.5686	11.3042	3.60301	116.494	9.74903	2.38936	5.06655	230.136	43.8224	51.2269
72	GRD	4		18.7186	0.00680256	9.17782e-05	4.2621e-05	0.00374733	0.000126136	0.000137896	0.000177439	0.000124086	3.93861e-05	3.11797e-05	0.000108471	0.000129175	6.17841e-05	5.86474e-05	2.70502e-05	2.60946e-05	5.00135e-05	2.61314e-05	0.000231611	0.00156573
73	GRL	3		1.00894	0.0621457	5.5568e-05	0.000133434	0.000243383	0.0144541	0.000812684	0.000208549	0.000296119	0.000172418	0.000132368	0.000147529	0.000665318	0.00117892	7.54359e-05	8.92883e-05	6.08643e-05	0.000274074	7.06944e-05	0.000406111	0.0426688
74	GTM	3		3456.99	627.18	0.673939	1.04785	2.46165	18.0556	5.69242	4.79685	11.0149	1.16751	0.759375	2.85479	4.48309	75.7892	2.26671	1.78775	0.611777	1.78029	0.709116	6.24327	484.984
75	GUM	1		35.4722	0.475718	0.000807648	0.00388652	0.00228999	0.00390125	0.312554	0.00457251	0.00708707	0.0350129	0.0139925	0.00347844	0.0204314	0.00199452	0.00158315	0.0016824	0.000998533	0.00772613	0.00150652	0.00841888	0.0437938
76	GUY	4		250.032	0.316601	0.00482172	0.00108545	0.182785	0.00495672	0.0111372	0.0182614	0.00947399	0.00223334	0.000828974	0.00512513	0.00675555	0.00253087	0.00320199	0.00112768	0.000953592	0.00173075	0.00151082	0.0124236	0.0456573
77	HKG	1		1049	579.831	0.629532	1.98049	2.64202	3.52131	477.479	3.7184	6.44586	6.19189	4.06531	2.95172	12.2099	1.88815	1.59717	1.15002	1.22489	5.83822	1.24446	7.38616	37.6663
78	HND	3		2227.91	363.086	0.267892	0.65418	1.37312	8.86625	3.33732	1.41195	2.8173	0.720108	0.403586	1.00453	2.40168	20.5791	0.661825	0.432738	0.207357	1.44066	0.463754	2.58257	313.46
79	HRV	2		2762.14	735.756	1.74533	3.25302	5.77423	5.51907	24.9437	74.7842	181.135	7.35529	2.2297	180.253	13.4678	3.45604	71.8535	4.82881	3.07453	5.62451	28.1189	59.1982	59.141
80	HTI	3		4801.35	176.189	0.19792	0.385017	0.735516	5.56884	2.12346	2.51599	3.2928	0.44311	0.260017	1.4581	1.53787	8.00236	0.724647	0.244347	0.181025	0.731924	0.254025	1.65561	145.877
81	HUN	2		7931.92	2043.61	5.18747	8.73785	17.6517	16.8489	77.102	213.233	547.508	22.6832	6.99917	303.711	46.8459	10.4713	291.865	16.2645	9.67132	18.8532	91.8299	173.865	164.28
82	IDN	1	9	58362.7	41346.6	19.2959	129.943	60.598	89.5737	960.869	166.032	304.445	318.751	36529.8	132.953	653.797	68.8901	53.3657	69.6306	36.8154	289.403	40.9044	289.37	1132.1
83	IMN	2		7.61367	3.60321	0.00375627	0.0170014	0.0131314	0.0167885	0.0624462	0.292778	0.285275	0.0236361	0.00767798	0.0913811	0.0394309	0.00854397	0.0816391	0.0155738	0.0121503	0.0161334	0.025781	2.44897	0.141122
84	IND	1	8	790308	414647	231.051	500.259	750.82	1204.61	6912.52	1776.13	3014.43	375712	866.264	1657.3	2274.14	624.445	733.527	1584.02	570.514	1041.71	787.864	3146.32	11258.8
85	IRL	2		808.1	291.816	0.42769	1.83172	1.517	1.83726	6.69447	27.5583	29.4873	2.40754	0.903977	9.44646	4.82605	0.976173	7.95941	1.66637	1.40692	1.88662	2.77661	169.35	18.8568
86	IRN	2		28866.4	2250.12	2.76738	10.8778	13.0407	10.6377	123.638	71.2269	86.4537	50.0558	18.1749	119.417	92.3338	6.63987	276.737	540.715	19.2893	62.5395	555.066	54.0122	136.497
87	IRQ	2		17927.5	1969.32	2.03217	7.43682	13.6347	9.18564	58.1959	65.0241	70.7119	29.231	10.2671	99.6127	39.9988	5.59468	108.388	427.01	7.50437	30.9075	782.944	43.6383	158.006
88	ISL	2		45.3035	3.88253	0.00648675	0.0192649	0.0293185	0.10096	0.293958	0.526942	0.671884	0.0365127	0.0122412	0.146643	0.271707	0.0190343	0.295734	0.0206122	0.0163071	0.0414757	0.0605852	0.944218	0.368641
89	ISR	2		1299.82	222.639	0.32261	0.640338	1.24858	1.16298	5.09774	8.25598	11.8034	3.68092	0.671939	11.0571	2.94571	0.802356	17.5812	17.0997	0.671129	1.53333	117.879	7.15845	13.026
90	ITA	2	10	11592.4	5524.52	11.92	18.3232	36.2926	29.899	131.787	548.148	741.352	43.0943	12.236	2865.62	67.1629	20.6917	202.259	28.4962	18.3065	31.1893	118.244	302.179	297.324
91	JAM	3		535.711	32.9216	0.0435028	0.138214	0.181508	1.20838	0.778937	0.447284	0.778387	0.151953	0.0677212	0.275527	0.60835	1.03629	0.305605	0.0768614	0.114461	0.154781	0.101168	2.03168	24.421
92	JOR	2		976.449	139.301	0.202772	0.44727	0.804117	0.710762	3.4557	4.93708	6.99351	4.56152	0.619263	6.74032	2.25655	0.485503	10.081	16.4565	0.457214	1.18704	65.9278	4.3586	8.61901
93	JPN	1	11	35339.1	23211.1	22.4588	88.9658	88.7294	104.611	10483.4	117.519	197.704	158.371	119.927	93.0081	8758.96	57.9024	170.868	53.7003	30.8924	1255.54	45.9329	183.555	1179.08
94	KAZ	1		8292.34	454.32	0.831815	1.47045	2.38813	3.35917	181.046	12.8486	22.6796	8.14818	1.68575	15.3822	11.4647	1.98758	122.543	1.77394	1.0737	5.45918	12.323	9.95782	37.8972
95	KEN	5		7224.18	254.704	0.492018	2.03166	1.51407	1.8224	16.0587	6.83678	13.0025	87.5409	1.9004	9.82274	17.1359	1.44499	1.95352	23.5607	27.9705	6.53049	2.49099	11.7926	20.8022
96	KGZ	1		2086.99	69.3605	0.141455	0.281153	0.379353	0.43958	28.5413	1.40043	2.69956	4.03947	0.30962	1.64016	1.70711	0.252165	18.5011	0.284615	0.182459	0.999411	1.63551	1.32458	4.60156
97	KHM	1		5149.29	955.416	1.64632	9.03937	4.43501	9.39204	506.213	14.3859	27.0049	53.7773	19.2733	10.5296	45.3984	4.36469	10.1593	3.36959	2.2611	34.0564	3.40113	22.5711	174.138
98	KOR	1	16	10860.5	8048.66	8.15633	26.3385	49.2218	36.7694	4033.39	39.1897	63.8388	55.7241	36.0907	33.8725	258.455	26.0847	57.6697	21.3828	10.5337	2805.97	17.5833	64.463	403.929
99	KWT	2		436.238	47.3866	0.0494759	0.236821	0.281765	0.172478	1.57505	1.0387	1.14103	1.54782	0.908273	1.64107	1.42117	0.115005	1.52188	20.3028	0.255531	1.39137	10.1702	0.928468	2.68769
100	LAO	1		2809.31	863.244	1.15412	6.41243	3.12559	6.2227	614.57	8.77347	13.6361	53.1767	7.74652	6.2297	37.1684	2.99408	4.4809	2.96463	1.81324	13.0311	2.33595	13.0453	64.3629
101	LBN	2		1383.76	214.713	0.267544	0.577918	1.07864	1.04745	4.22386	7.71542	10.7692	2.44358	0.612474	10.6397	2.43682	0.626654	16.9035	21.1112	0.517446	1.36495	115.841	6.2972	10.2379
102	LBR	5		532.059	16.8279	0.0394134	0.109624	0.219415	0.243679	0.692427	0.290652	0.447849	0.635412	0.196459	0.293476	0.283955	0.10069	0.0820278	8.15662	0.995112	0.452738	0.0709708	0.329513	3.18783
103	LBY	2		1803.63	113.013	0.303283	0.405442	1.22567	0.752856	3.7983	16.3611	16.0341	1.30038	0.407594	29.6659	1.68452	0.593752	7.49306	2.18966	0.437198	0.817267	11.4761	9.60628	8.46076
104	LCA	4		29.5825	0.0101541	9.37661e-05	7.44011e-05	0.00434488	0.0003302	0.000232393	0.00036106	0.000173786	6.002e-05	4.20182e-05	0.000123252	0.000165661	0.00010715	0.000105588	3.15541e-05	2.88903e-05	5.5824e-05	3.72587e-05	0.000599025	0.00318735
105	LIE	2		2.55055	1.21391	0.00281456	0.00498757	0.00982896	0.00802045	0.0394409	0.198897	0.319034	0.016788	0.00413247	0.31548	0.0195219	0.00558595	0.0423041	0.0076482	0.00570442	0.00923163	0.0228214	0.102279	0.0793845
106	LKA	1		6607.05	1171.57	1.51929	3.68913	3.96879	8.79522	77.3176	15.0897	25.2752	813.061	4.52206	12.2531	21.4217	5.54118	5.56624	8.62836	3.57523	8.54657	4.84064	35.4498	112.509
107	LSO	5		1047.61	472.067	0.448944	1.60929	1.83139	1.73433	11.4882	2.93906	4.30959	5.73738	0.734616	3.1318	5.86129	0.912313	0.758029	0.910769	401.399	2.02288	1.32298	6.1514	18.7631
108	LTU	2		2462.64	865.258	1.60617	2.6356	5.19186	5.13138	32.4278	61.5151	151.711	8.52559	2.35351	45.8031	16.1679	3.29947	380.521	3.87273	2.70039	6.39301	25.9368	60.6531	48.8124
109	LUX	2		134.322	72.4286	0.143897	0.25481	0.492119	0.431957	2.19372	23.215	20.5794	0.732892	0.215598	5.05385	1.14807	0.299715	2.52441	0.385349	0.302259	0.506719	0.934714	8.90032	4.11386
110	LVA	2		1639.71	530.744	1.21969	1.75326	4.25777	3.37971	21.1677	35.4979	86.3266	6.00096	1.52975	25.42	10.4563	2.10556	230.916	2.56561	2.02347	4.0696	15.8463	41.737	34.4718
111	MAC	1		27.1879	14.8254	0.0144703	0.0432357	0.045588	0.0725457	12.5799	0.0797347	0.13394	0.143026	0.131162	0.0658897	0.316434	0.0370127	0.0477745	0.0275169	0.020752	0.146224	0.028044	0.136378	0.755724
112	MAR	2		7657.72	257.335	0.900163	1.2416	4.43415	2.76047	9.81098	74.0499	35.3376	6.26073	0.85234	28.4104	7.59673	2.29206	7.65585	3.34777	1.11062	2.33154	5.74671	34.6626	28.533
113	MCO	2		4.07999	2.22029	0.00444061	0.00635675	0.0131675	0.0106901	0.0473551	0.525761	0.225944	0.0151231	0.00438072	0.991639	0.0252616	0.00761906	0.0612235	0.010217	0.00661098	0.0114834	0.0388645	0.109192	0.104962
114	MDA	2		2636.13	738.235	2.07014	4.00651	4.82273	4.90964	30.1652	47.5976	96.2138	9.83959	3.17507	48.5872	15.8955	3.79482	270.133	3.88836	2.65932	6.25169	91.3192	44.4008	48.5042
115	MDG	5		5045.18	367.444	0.602819	1.54956	1.93	3.93769	18.8655	31.5852	15.8122	6.5971	1.68418	6.84554	12.6317	1.63408	1.81442	1.47181	209.788	2.49592	1.53127	9.75839	36.9091
116	MDV	1		31.8979	6.96456	0.00571319	0.0128775	0.0192773	0.0277304	0.190659	0.0400687	0.0664649	6.00121	0.0213872	0.0383393	0.0574356	0.0144077	0.0150085	0.0348419	0.0134877	0.0254077	0.0195503	0.0769821	0.283715
117	MEX	3	12	18641.5	11065.4	9.56988	9.09401	29.0442	146.02	52.0472	17.0431	22.3922	9.13984	5.20328	11.34	49.9497	7476.36	4.75656	6.19863	3.8229	14.0494	4.1601	27.4068	3167.82
118	MKD	2		1438.59	240.676	0.542907	1.08937	1.77713	1.76812	8.56062	23.0435	45.4598	2.81084	0.876219	38.7518	4.32946	1.3432	35.3245	2.4706	0.915192	1.81755	33.4774	17.6911	18.6263
119	MLI	5		6104.27	132.046	0.314999	0.765424	1.85174	0.657722	4.43463	7.36236	3.4835	5.38285	1.63365	7.24671	3.38216	0.44157	0.760586	68.2384	1.91283	3.61735	2.76971	3.437	14.3532
120	MLT	2		142.36	17.8087	0.0468922	0.0672024	0.17505	0.126439	0.592831	3.1833	2.54935	0.174972	0.0580185	4.94122	0.28543	0.0929041	1.10803	0.155674	0.0691395	0.146134	1.1271	1.50902	1.40003
121	MMR	1		26133.1	7353.52	6.83896	26.2566	19.7078	37.1544	2795.4	52.0582	84.5548	3126.69	77.1072	60.2248	280.624	17.5271	20.9928	29.226	12.0509	190.485	17.2954	95.1775	404.153
122	MNE	2		333.362	61.2072	0.143714	0.238192	0.472126	0.423075	2.07151	6.53791	12.3014	0.646974	0.199254	14.0356	1.05261	0.309076	7.61939	0.453891	0.234609	0.447405	4.84642	4.80565	4.36842
123	MNG	1		1011.29	163.54	0.232083	0.556369	0.642178	1.09165	100.499	1.67217	2.70541	1.5047	0.581516	1.77661	4.77441	0.554783	23.0802	0.439706	0.270877	5.97796	1.01478	2.31922	13.8472
124	MNP	1		4.77346	0.108408	0.000148476	0.000686743	0.000437063	0.000737034	0.0749895	0.000860275	0.00134507	0.00792743	0.00285111	0.000663772	0.00478661	0.0003838	0.00037522	0.000339242	0.000194089	0.00155498	0.000299452	0.00153925	0.00828932
125	MOZ	5		5389.18	735.813	0.800657	2.83317	3.31644	2.67103	21.9765	3.51472	10.4638	13.3307	1.3878	6.07016	10.1862	1.58165	1.71075	1.15087	607.981	3.62065	2.39526	11.3228	29.4991
126	MRT	5		1635.36	11.0191	0.0424806	0.0718499	0.207407	0.0836627	0.649444	1.21684	0.633964	0.373126	0.0951357	1.28852	0.489725	0.0801197	0.315928	2.80377	0.0964423	0.2188	0.374639	0.600995	1.3762
127	MWI	5		5264.96	588.339	0.736711	2.74536	2.77048	4.59098	18.0378	8.46472	18.9029	9.27234	1.72856	9.5194	16.9123	2.28112	3.27259	0.205113	404.64	3.37282	2.54697	17.9996	60.3388
128	MYS	1		6338.69	1520.72	4.26689	41.2256	13.7828	18.9047	300.673	24.3682	39.7527	77.9466	462.18	16.9931	142.083	9.10846	8.44878	11.9784	7.97684	57.6003	7.08378	52.5736	223.777
129	NAM	5		807.477	154.819	0.150163	0.556049	0.656433	0.609811	4.70232	0.910954	1.16303	2.02171	0.24549	1.10204	2.09006	0.313994	0.212692	0.568043	129.95	0.770375	0.440643	1.98631	6.36866
130	NCL	6		7.98282	0.178432	0.000227422	0.116527	0.000681748	0.000872101	0.0136877	0.0039815	0.00162027	0.00261463	0.00148683	0.0020624	0.0155784	0.000433353	0.000355257	0.000655361	0.000485758	0.00278158	0.000582699	0.00239736	0.0114005
131	NER	5		13140.8	399.161	0.980965	2.32776	6.06306	2.12831	13.6197	21.7249	11.9091	16.4073	5.67863	21.6547	10.5801	1.43936	2.27735	188.614	5.65165	14.552	15.3642	11.6047	46.5828
132	NGA	5		64179.6	2850.35	7.69747	16.4783	79.4	19.8285	111.431	88.0816	62.8821	136.115	42.1871	65.0325	64.144	15.6554	9.45303	1261.85	76.7865	67.8022	51.7205	82.4458	591.359
133	NIC	3		788.98	83.5428	0.0686711	0.158752	0.354423	2.33031	0.853695	0.529426	0.465112	0.151925	0.124126	0.189376	0.41428	6.1336	0.148586	0.0782056	0.0596401	0.177134	0.0683482	0.673619	70.5636
134	NLD	2		5199.71	2358.78	4.72776	9.74694	17.2466	15.1895	78.1967	467.406	739.737	26.4905	8.37362	153.502	39.9838	10.3404	113.908	14.8095	10.9011	18.5439	35.1979	443.26	151.214
135	NOR	2		1035.39	254.908	0.548401	1.44946	2.01374	3.04988	13.9593	25.7502	44.7768	2.97366	0.931085	12.0783	9.77058	1.39402	62.5459	1.87694	1.11911	3.02537	6.2539	41.4492	19.942
136	NPL	1		15104.5	5231.01	3.37221	7.2023	10.9049	18.4711	102.834	26.907	46.0081	4643.99	12.2302	24.9802	34.0801	9.20647	11.2983	22.9973	8.29449	15.8542	11.7249	47.454	173.199
137	NRU	6		0.0575586	1.75174e-06	0	6.81744e-07	4.47477e-08	0	2.73751e-07	3.6851e-08	5.13282e-08	6.0541e-08	0	3.29027e-08	1.55301e-07	7.89665e-09	0	0	0	7.37021e-08	3.15866e-08	1.05289e-07	1.961e-07
138	NZL	6		350.213	27.2481	0.047125	10.4802	0.159908	0.600498	3.22732	0.699751	1.00089	0.405267	0.509306	0.427893	2.87389	0.23443	0.144009	0.20874	0.195587	1.0065	0.0879381	1.09331	3.84561
139	OMN	2		680.71	6.21223	0.00567656	0.0620094	0.0312558	0.0277287	0.7826	0.0965247	0.102573	0.255017	0.0728638	0.132873	0.612942	0.0176354	0.1692	2.06777	0.0362212	0.555432	0.481922	0.133131	0.568858
140	PAK	1		101451	10596.2	13.1563	34.5646	26.8778	112.075	530.957	140.072	257.832	7598.6	54.0482	126.968	147.759	35.0144	47.5111	174.301	33.0781	107.038	52.6115	223.48	880.274
141	PAN	4		409.589	6.39855	0.0362317	0.0354227	0.228568	0.152945	0.206329	0.189101	0.434831	0.189402	0.270153	0.280146	0.26116	0.24494	0.241985	0.0448252	0.0298458	0.222876	0.0622314	0.221486	3.04607
142	PER	4		6801.38	349.218	9.34698	3.03149	6.75204	11.9367	61.3861	11.2413	12.8952	10.0647	2.63793	17.4076	31.8099	17.8902	2.61359	2.05905	1.41337	9.87077	2.9654	12.7277	121.167
143	PHL	1		36365.2	5698.64	10.3306	56.1963	38.551	130.2	1625.94	102.288	195.151	273.57	432.778	70.3685	850.265	44.5501	29.4889	31.8138	18.5021	343.443	24.2488	178.077	1242.87
144	PLW	1		0.600094	0.0182016	7.47473e-05	0.000614165	0.000237301	0.000320906	0.00359594	0.000417876	0.000569756	0.00141494	0.00254207	0.000266996	0.00196275	0.000172122	3.89592e-05	0.000173396	0.000112878	0.000596142	0.000126509	0.000906288	0.00405786
145	PNG	6		2402.02	122.432	0.159485	44.0648	0.412238	0.436959	11.5586	1.12437	4.2756	1.70749	24.362	4.22067	13.1393	0.200997	0.339376	0.550978	0.303729	3.68231	0.415521	4.39183	7.08583
146	POL	2		15651.9	4418.87	9.73168	16.7443	32.7384	31.855	162.556	453.013	1365.56	46.3234	13.8857	395.586	85.5594	20.3516	887.358	27.8525	18.7146	34.7191	124.198	394.182	297.942
147	PRK	1		16715.8	9549.63	12.1092	29.1821	212.425	45.4498	7132.35	60.2955	92.7572	65.2615	30.439	45.8894	370.081	63.5712	105.43	37.0304	13.3997	648.042	20.9813	82.8566	482.082
148	PRT	2		2990.11	276.513	1.37104	1.51402	4.73938	3.47402	11.0037	71.8878	47.2668	2.90849	0.893376	22.6939	6.27849	2.64737	8.89658	2.31223	1.90108	2.75493	6.24583	48.7523	28.9716
149	PRY	4		1238.04	249.76	21.1647	0.29049	195.147	0.992061	3.41551	2.29977	3.88571	0.557579	0.34567	2.41431	2.68643	1.35467	0.835831	0.389575	0.519409	0.657455	0.374826	1.8274	10.6016
150	PSE	2		1067.04	177.156	0.264213	0.516616	0.978486	0.920267	4.12777	6.52955	9.40417	3.22433	0.565822	8.84577	2.38866	0.625802	13.7274	14.0863	0.55291	1.2796	92.8341	5.73381	10.5506
151	QAT	2		176.15	12.7492	0.0115292	0.103263	0.0651859	0.0467223	0.716584	0.189649	0.209375	0.528921	0.142593	0.251085	1.35652	0.0296519	0.264972	4.82413	0.0838187	1.00117	1.93076	0.223468	0.769837
152	ROU	2		16023.9	3450	7.65387	12.9854	23.7214	25.2438	134.429	273.635	596.219	43.8972	13.2115	382.528	66.1651	19.1608	823.681	30.6278	12.4491	27.5831	459.996	240.107	256.708
153	RUS	2	13	119006	50510.7	42.4103	65.9943	144.391	173.475	1682.7	1172.26	2325.68	387.322	79.7204	1042.18	829.84	109.691	37047.1	182.891	65.5179	271.265	2072.84	1160.85	1654.63
154	RWA	5		3569.74	60.7298	0.205737	0.4691	0.456122	0.756295	6.86313	2.43416	3.26549	4.86394	0.440465	1.99283	3.89891	0.617016	1.22272	1.70081	21.2836	1.07155	0.477743	2.26622	6.444
155	SAU	2	14	7690.47	696.959	0.431902	3.85998	3.6701	1.65891	18.1848	9.06051	9.78599	24.1946	5.26596	12.3482	20.2206	1.30026	12.8878	446.634	3.06885	17.2149	69.6472	9.98955	27.5356
156	SDN	5		15751.2	574.438	0.465185	3.77201	4.41107	1.53103	19.638	8.69803	6.15416	24.8555	4.80765	15.1791	10.3879	1.27068	0.975331	381.039	6.61928	18.6088	24.0145	9.90137	32.1101
157	SEN	5		3575.29	17.9785	0.053524	0.107545	0.23655	0.143755	0.893024	3.42752	1.00239	1.65495	0.124302	2.23019	0.552207	0.167017	0.341824	3.08784	0.14227	0.284308	0.333511	1.3875	1.80824
158	SGP	1		511.827	104.474	0.252617	9.07324	0.999155	1.31925	17.6571	1.70207	3.3503	5.19677	31.0987	1.14962	8.23779	0.548881	0.514856	0.754283	0.587814	4.30318	0.460636	4.36269	12.9051
159	SLB	6		78.4835	0.228395	0.00017559	0.102786	0.000487724	0.000142174	0.0094335	0.00081943	0.000164331	0.00209971	0.092008	0.00485456	4.28517e-05	4.69999e-07	9.34395e-18	0.000716752	0.000140992	0.000931058	0.000563766	0.00591494	0.00711269
160	SLE	5		2045.58	35.3484	0.0903864	0.268925	0.449811	0.348319	1.22449	1.12825	0.243324	1.39858	0.455985	0.412611	0.677112	0.156495	0.284278	20.6341	0.826513	1.06124	0.166488	0.584239	4.93727
161	SLV	3		1498.36	224.072	0.186002	0.338259	0.778368	5.43285	1.83698	1.20281	2.90414	0.407223	0.227175	0.735205	1.30738	14.6711	0.429574	0.279512	0.150805	0.462581	0.186706	1.34609	191.189
162	SMR	2		3.42925	1.59398	0.00324792	0.00493652	0.00981241	0.00818518	0.0355464	0.144661	0.197782	0.0111027	0.00322314	0.866044	0.0186779	0.00567337	0.0639164	0.00779788	0.00479786	0.00845385	0.0351339	0.0835719	0.0814158
163	SOM	5		3356.94	30.6043	0.0385885	0.23838	0.194461	0.11573	1.57691	0.42301	0.457317	1.45579	0.324398	0.544052	1.97276	0.0822836	0.142235	16.5048	2.14025	1.16433	0.874493	0.545106	1.80937
164	SRB	2		5270.16	964.313	2.23777	3.88658	7.39154	7.1394	35.4837	92.7223	225.548	10.9823	3.34674	149.241	18.6324	5.18721	153.458	7.77745	3.9469	7.7925	78.6325	77.9916	72.9148
165	SSD	5		2990.84	39.6791	0.0560688	0.3341	0.367211	0.197693	2.95337	0.922566	0.988294	2.56294	0.515316	1.35921	2.00439	0.144599	0.202745	12.7963	6.36272	1.49626	1.77149	1.13817	3.50558
166	STP	5		34.1043	0.864401	0.0013281	0.00435685	0.00527515	0.00279855	0.0597367	-3.29116e-15	-3.29116e-15	0.0215369	0.00159688	-3.29116e-15	-3.29116e-15	0.00175503	-3.29116e-15	0.0411783	0.654434	0.0153789	-3.29116e-15	0.00489783	0.0501268
167	SUR	4		146.688	0.463758	0.0046383	0.0021517	0.179059	0.00989634	0.0222648	0.0479055	0.0207678	0.0047871	0.00179906	0.0125295	0.015788	0.00399269	0.00850598	0.00235806	0.00175916	0.0036394	0.0034543	0.0266949	0.0917665
168	SVK	2		3308.89	892.519	2.2759	3.77697	7.4599	7.15753	34.0301	97.8284	249.583	10.0373	3.04423	124.076	19.2675	4.57262	127.329	7.05874	4.29188	7.6222	34.1683	80.5806	68.359
169	SVN	2		700.623	237.402	0.593362	1.07218	1.94003	1.70914	7.86477	24.283	57.9376	2.38098	0.74215	69.665	3.98412	1.09446	17.3578	1.5393	1.07944	1.76636	6.47806	18.5443	17.3696
170	SWE	2		1151.36	354.43	0.995451	2.18186	3.23099	3.51704	19.4512	35.5248	73.8176	4.36166	1.39498	19.1826	9.7051	2.03087	84.3864	2.63076	1.80337	4.1018	8.34473	46.4852	31.2837
171	SWZ	5		383.141	181.473	0.174722	0.654979	0.704184	0.682449	4.39744	1.84725	2.05768	2.19324	0.40014	1.46285	2.54767	0.355897	0.379226	0.368089	151.292	1.03381	0.544249	3.31546	7.06152
172	SYC	5		8.89936	0.0562443	0.000256986	0.000569033	0.000440613	0.000429156	0.00225063	0.00855954	0.00638558	0.000917093	0.000328004	0.00535174	0.00383949	0.000345384	0.00244614	8.68036e-08	0.00455929	0.000942017	0.000394996	0.0100727	0.00815573
173	SYR	2		6367.58	1416.83	1.3566	2.64601	6.58568	5.16191	21.6479	39.9757	60.5105	11.7054	3.49006	57.2001	12.8381	4.22134	79.0656	110.876	2.75703	7.6732	900.118	32.3757	56.6278
174	TCA	3		1.52022	0.0657775	7.98788e-05	0.000152079	0.000305814	0.00285667	0.00077725	0.000222875	0.000302276	0.000157576	0.000117212	0.000168225	0.000565779	0.00323557	9.14079e-05	0.00010614	6.89202e-05	0.00026733	6.04494e-05	0.00036344	0.0558786
175	TCD	5		8275.92	362.05	0.425144	2.34035	3.38654	0.869788	9.97928	5.35182	3.17191	14.541	3.34199	8.78277	5.174	0.776418	0.581911	247.205	3.09924	10.3163	13.0892	5.66921	23.9482
176	TGO	5		3044.04	137.053	0.337941	0.994943	2.19661	1.20817	7.31506	3.39456	2.41294	6.45355	2.04818	3.89592	2.79466	0.549425	1.07556	59.5519	16.0507	4.04697	0.868701	4.00035	17.8571
177	THA	1		18615.8	5226.84	11.1372	92.8851	29.9993	68.1892	2702.18	92.6655	142.601	452.81	128.196	59.9349	378.457	33.6812	29.0188	36.7705	21.4081	110.134	22.1621	148.151	666.453
178	TJK	1		4070.74	83.7117	0.0855388	0.188525	0.402815	0.387051	12.1279	1.80421	2.56497	7.42325	0.277708	1.88647	1.70638	0.19229	44.2213	0.310344	0.175006	1.23607	3.25871	1.34966	4.11345
179	TKM	2		3982.78	131.634	0.169278	0.367633	0.631316	0.649995	9.71572	4.27978	6.65956	3.00255	0.551006	5.74461	3.47124	0.411478	46.8744	8.09538	0.570766	1.9793	27.3061	3.8114	7.34276
180	TLS	6		225.384	24.5209	0.0190416	4.55742	0.0562828	0.0313071	0.985163	0.101071	0.155206	0.198904	16.9922	0.0821543	0.116098	0.0108935	0.00631043	0.0584521	0.0337017	0.051655	0.0383642	0.227392	0.799228
181	TTO	4		241.275	1.11478	0.0035012	0.00394797	0.0978475	0.0365196	0.0240896	0.0390611	0.0134919	0.00391372	0.00547521	0.0138162	0.0186774	0.037908	0.002891	0.00178233	0.0016646	0.00821704	0.00309831	0.0193702	0.779511
182	TUN	2		4231.14	380.963	1.16241	1.31919	6.73062	2.83667	11.8716	95.5467	57.5015	4.22326	1.34072	80.746	6.28462	2.33681	16.1003	3.21376	1.50487	2.73223	17.3088	34.2105	33.9923
183	TUR	2	17	20190.7	8194.06	4.83358	8.65649	16.6347	19.4024	89.0231	152.683	278.322	32.4738	9.93603	193.651	45.03	11.4944	489.644	114.006	9.05185	22.55	6362.04	142.528	192.098
184	TWN	1		7656.87	2648.48	5.8665	20.7158	21.1628	29.9431	1596.52	27.8326	52.1797	107.609	48.2884	24.1625	169.388	16.0912	15.0074	11.3176	12.124	69.6753	11.0459	61.2806	348.27
185	TZA	5		13898	633.713	1.14143	3.50834	3.13739	8.71953	69.4984	21.5534	21.6725	41.4738	3.45063	11.7493	57.0374	7.85531	5.0316	18.0658	276.336	9.92977	5.07947	17.3711	51.1015
186	UGA	5		11975.4	193.436	0.505534	1.85229	1.3473	1.99017	15.3845	9.03066	11.959	27.2664	1.49871	9.16419	14.3467	1.63061	2.43066	13.3064	44.1751	4.33782	1.83348	9.82341	21.5528
187	UKR	2		51807	15547.7	24.6904	40.6241	78.8298	92.0536	622.374	783.704	1715.06	205.458	53.0824	803.046	282.649	68.1604	7248.66	83.0142	39.2429	121.816	1665.92	735.276	884.07
188	URY	4		985.851	200.576	63.3185	0.332053	90.6061	1.64916	5.75038	2.97344	6.00448	0.691452	0.321433	3.13277	2.37986	2.72374	1.17954	0.374742	1.17738	0.654627	0.392232	3.07303	13.8409
189	USA	3	19	64394.8	45559.4	38.9995	119.713	167.285	2619.54	515.776	148.858	216.48	107.918	86.5838	101.522	470.363	1013.09	59.5369	71.3028	41.6514	227.846	45.2617	265.675	39242
190	UZB	1		16590	410.483	0.718752	1.27168	2.60345	2.4045	87.8732	10.5446	17.2944	17.5681	1.97288	12.4205	10.408	1.35522	177.464	1.63965	1.10149	9.90231	21.3698	8.46364	24.1065
191	VCT	4		21.314	0.0130846	0.000110301	0.000134782	0.00447974	0.000547637	0.000343449	0.000601835	0.000271557	9.43099e-05	4.85701e-05	0.000163388	0.00024049	0.000115155	0.000198882	5.28104e-05	4.42078e-05	8.86994e-05	5.74043e-05	0.00109684	0.00439455
192	VEN	4		5841.09	77.3877	0.400179	0.332989	4.60759	3.27938	2.1826	2.03873	1.65525	0.441778	0.549044	2.32255	1.69503	2.54173	0.401003	0.192373	0.150248	0.669601	0.306386	1.79963	51.8216
193	VNM	1		31243	8653.66	10.9645	81.3289	32.6386	64.6749	6206.05	102.576	163.293	218.938	183.915	71.8778	423.338	29.2257	106.398	24.248	17.2694	187.81	24.9223	124.293	579.904
194	VUT	6		60.213	0.399255	0.000388671	0.329593	0.00113461	0.000605166	0.0191798	0.00210218	0.00115478	0.00842988	0.00444921	0.00126127	0.0113035	9.13075e-05	0.000513623	0.00127587	0.00093878	0.00136565	0.000788872	0.00332657	0.0113529
195	XKX	2		76.527	12.557	0.0270165	0.051122	0.0942996	0.0889395	0.445122	1.26619	2.56274	0.14129	0.0443653	2.22652	0.223927	0.0668944	1.86009	0.11084	0.0476602	0.094667	1.30103	0.971837	0.932418
196	YEM	5		10985.1	376.282	0.286007	2.50612	2.20777	1.0463	32.1316	4.19515	3.99489	22.8086	3.39924	5.72118	14.5477	0.816003	0.797374	218.803	2.22361	17.3323	19.7357	5.01957	18.7105
197	ZAF	5	15	19786.5	12051.6	10.5229	37.4195	42.7152	38.4196	278.698	74.0628	108.513	128.38	18.0425	75.6686	136.704	20.8656	16.338	20.9534	10438.4	45.0478	36.8273	149.696	374.333
198	ZMB	5		4866.37	550.025	0.783572	2.33581	2.83683	2.86206	42.9301	4.56908	7.35789	39.5894	1.35735	6.61023	11.0654	1.60387	1.80623	1.10852	375.187	3.78078	1.74224	10.2301	32.2694
199	ZWE	5		4225.13	882.619	0.866534	3.17629	3.69719	3.3654	23.6651	5.03926	7.97252	12.3315	1.44044	6.16696	11.6636	1.80223	1.32064	1.89455	744.355	4.09186	2.53723	12.1294	35.1032

## Sheet: cbdGEMM50
				Region	G20	G1	G2	G3	G4	G5	G6	G7	G8	G9	G10	G11	G12	G13	G14	G15	G16	G17	G18	G19
Num	Code	Regions	G20order	total	total	Argentina	Australia	Brazil	Canada	China	France	Germany	India	Indonesia	Italy	Japan	Mexico	Russia	Saudi Arabia	South Africa	South Korea	Turkey	United Kingdom	United States
1	ABW	4		17.7249	0.118363	0.000751734	0.000690949	0.00760099	0.00305582	0.00348249	0.00498699	0.00339042	0.000901708	0.00257942	0.00231708	0.00234937	0.00253758	0.00111323	0.000405149	0.000306705	0.001053	0.000583121	0.00438088	0.0758765
2	AFG	1		32141	388.089	0.571489	1.28117	1.57718	3.81027	45.785	7.96087	13.6454	169.112	2.12448	9.11028	8.78256	1.34617	53.6079	5.09852	1.35955	5.74318	14.9173	9.29074	32.9657
3	AGO	5		13056.4	983.012	1.28622	4.18495	5.61631	6.46518	201.564	17.2231	9.74371	12.4225	3.58076	8.70474	18.133	4.63155	2.26859	8.58358	482.671	30.7032	2.87297	13.3958	148.961
4	ALB	2		2124.91	348.855	0.821632	1.37437	2.68169	2.4577	11.7977	35.6925	61.6759	3.78393	1.12356	79.854	5.7564	1.79101	42.8178	2.7283	1.30129	2.52854	39.7027	25.1221	25.8439
5	AND	2		31.7722	8.30741	0.022214	0.0290821	0.0638522	0.0472756	0.224088	3.66849	1.35544	0.0691779	0.023588	0.635749	0.136732	0.0448739	0.33102	0.0450517	0.032085	0.0555869	0.15787	0.904504	0.460738
6	ARE	2		1977.37	63.8196	0.052521	0.753622	0.34654	0.276312	4.96367	1.01808	1.16047	4.02493	0.84354	1.48618	8.59769	0.16314	1.8134	18.465	0.442337	4.82539	7.96327	1.85154	4.77196
7	ARG	4	1	24498.9	8985.55	5177.66	14.1059	2027.64	40.318	201.228	144.648	220.852	32.246	15.2385	165.324	106.186	63.3787	40.001	11.872	61.5651	28.6498	16.4497	102.51	515.678
8	ARM	2		4145.94	766.741	0.678388	1.51146	2.69244	2.55972	17.4498	17.5285	26.9448	6.33032	2.05463	25.7425	9.91189	1.49486	82.824	45.87	1.94299	5.98964	470.408	14.2203	30.5869
9	AUS	6	2	3976.87	1661.88	0.826641	1312.77	2.85141	6.80024	67.5357	4.94349	8.3271	24.1714	27.3387	5.39695	80.4662	3.05392	2.85122	5.05649	5.44111	24.9081	2.00536	12.8237	64.3117
10	AUT	2		5218.56	1999.92	5.11364	9.20015	17.2743	15.0615	75.1384	240.391	632.024	22.3908	7.16279	385.633	37.2225	9.78449	134.97	13.6363	10.4347	16.3635	46.8661	175.799	145.457
11	AZE	2		10868.2	1914.77	2.58013	4.45176	8.20375	8.28273	78.9412	64.6742	106.945	21.7731	5.99018	98.9915	37.2207	5.35422	685.354	91.7479	5.9248	18.7708	520.815	52.4529	96.2918
12	BDI	5		6468.74	111.062	0.478372	0.937989	0.914027	1.36913	8.81449	4.94731	6.41815	7.51371	0.870695	3.3734	7.62383	1.1697	2.89548	3.68675	41.5853	1.90948	0.926467	4.33728	11.2908
13	BEL	2		8059.48	3736.85	7.82003	14.6906	27.4492	24.5882	125.48	1137.22	853.123	46.1487	12.8655	240.42	63.5989	16.2466	150.252	22.4412	16.6711	28.8676	51.9466	658.87	238.145
14	BEN	5		6830.23	277.492	0.661372	1.95908	5.55889	1.70645	12.4681	6.29711	2.3708	14.4753	4.6556	5.98417	4.80314	1.08874	1.32183	138.308	22.2509	7.93095	2.16794	6.19487	37.2884
15	BFA	5		14809.2	473.885	0.991303	2.73621	5.94703	2.22153	14.7289	26.587	13.313	17.6243	6.40365	24.9373	16.5902	1.45763	2.17597	249.074	7.13387	13.4471	7.98416	11.8834	48.6488
16	BGD	1		170973	67740.5	47.6552	115.68	161.742	314.743	3686.16	493.607	877.06	54998.8	197.014	461.909	547.462	137.988	283.217	445.606	103.373	261.783	164.747	912.182	3529.81
17	BGR	2		16622.4	3848.28	8.09133	16.8868	24.5301	27.0443	130.733	292.589	602.63	45.2258	22.5425	409.231	71.26	33.5395	736.944	38.9009	14.4596	28.4457	827.873	235.609	281.748
18	BHR	2		490.804	36.9983	0.0328982	0.270856	0.208771	0.117555	1.46555	0.683288	0.744633	1.66094	0.381371	0.881615	2.17954	0.0832182	1.00071	16.0134	0.1978	1.69406	6.63347	0.735027	2.01356
19	BHS	3		96.2312	13.877	0.0108201	0.0251995	0.0531249	0.584513	0.14128	0.0485039	0.106093	0.0258524	0.0187479	0.0282798	0.110737	0.422352	0.0160583	0.0158778	0.00908888	0.0470078	0.011965	0.0834086	12.1181
20	BIH	2		5710.89	1220.66	2.91467	5.12753	9.51325	8.97243	42.2131	126.032	298.7	12.7106	3.94756	259.508	22.5788	5.98698	141.945	7.99556	5.05005	9.47072	65.6978	98.5483	93.7469
21	BLR	2		19698.7	7802.67	11.991	19.5182	39.283	39.625	284.686	418.384	976.848	72.9335	19.1313	351.503	136.748	26.7341	4257.13	30.7166	19.0517	53.0177	287.639	381.485	376.245
22	BLZ	3		136.321	21.3468	0.0158316	0.0288498	0.0742128	0.61186	0.227453	0.0799882	0.0783134	0.0334827	0.0206929	0.0600155	0.168172	1.20511	0.0209589	0.0201164	0.0122009	0.0791986	0.0149847	0.156869	18.4385
23	BMU	3		25.4722	5.43536	0.00376702	0.00793365	0.0195615	0.365599	0.0476751	0.0127488	0.0177177	0.0099171	0.00656861	0.00914995	0.0335096	0.133077	0.00424098	0.00564505	0.00304536	0.0143446	0.00398559	0.0237449	4.71313
24	BOL	4		6393.08	186.827	29.6027	0.918317	45.8057	4.02185	18.1074	4.10413	5.55077	3.43198	0.863492	5.92069	9.63976	5.85986	1.1464	0.742879	0.871082	2.88282	0.951575	4.40444	42.0011
25	BRA	4	3	63800.7	36833.1	714.059	34.0564	32220.2	138.217	593.316	216.209	357.704	104.887	37.7033	206.098	245.978	185.307	64.8464	42.705	51.0961	68.4812	45.3452	191.818	1315.13
26	BRB	4		141.652	0.0949633	0.000670506	0.0011572	0.0251111	0.00468147	0.00226447	0.00487022	0.00195171	0.000644169	0.000320987	0.00118079	0.00164938	0.000813715	0.00153744	0.000429629	0.00033635	0.000565156	0.00041646	0.00877419	0.0375884
27	BRN	1		43.5777	6.58582	0.0146826	0.179593	0.0451164	0.0665636	1.2904	0.0797647	0.122409	0.162202	1.62002	0.0544149	1.13153	0.0347703	0.0192311	0.0341522	0.0229809	0.562624	0.0243252	0.191402	0.92964
28	BTN	1		435.427	181.475	0.120232	0.266322	0.389178	0.624728	9.60585	0.922929	1.57646	154.904	0.436467	0.857697	1.27326	0.32169	0.433288	0.776914	0.281358	0.560384	0.391816	1.63837	6.09402
29	BWA	5		1253.17	508.44	0.469519	1.71281	1.98866	1.86903	12.4779	2.99535	4.3782	6.17627	0.769476	3.33103	6.31117	0.97355	0.709347	1.09968	433.394	2.1955	1.37312	7.08655	19.1292
30	CAF	5		5778.17	34.374	0.0243698	0.349873	0.273345	0.0333284	0.631434	0.172056	0.0478894	2.06238	0.265253	0.261992	0.0387239	0.0342149	0.00701785	17.7162	7.84694	1.80733	0.773474	0.246401	1.78181
31	CAN	3	4	9182.27	6743.54	5.29867	15.5823	22.6638	2711.03	104.455	25.0625	36.5391	18.401	14.9427	17.0317	104.566	70.817	9.194	9.12414	6.58492	35.8022	7.16484	50.7147	3478.56
32	CHE	2		3126.59	1510.42	3.55825	6.17678	12.3846	10.1092	49.3829	348.442	370.442	22.5315	5.05543	320.209	24.8599	6.99212	49.5731	9.38087	7.00987	11.5487	26.0634	127.297	99.4038
33	CHI	2		12.7365	5.71799	0.00780671	0.0204318	0.027473	0.0268195	0.123143	2.3264	0.689738	0.0381629	0.0139529	0.236853	0.0840523	0.0179424	0.178027	0.0243246	0.0177782	0.0328788	0.052836	1.5559	0.24347
34	CHL	4		6055.85	685.598	59.977	4.23924	46.6004	16.942	84.7857	20.6397	23.9367	15.016	5.82198	23.7415	82.0815	53.7925	4.65726	4.6176	2.77092	18.9377	4.74633	20.7047	191.59
35	CHN	1	5	2.087e+06	1.67205e+06	1340.31	3881.18	3864.57	6654.63	1.47141e+06	7567.52	12501.6	11302.9	4313.29	6391.87	30743.6	3258.97	6498.05	2602.19	1651.25	15732.2	2672.72	11852.2	67809.1
36	CIV	5		14863.6	407.431	0.878106	2.6474	5.98533	1.89656	15.4513	4.50221	0.457807	16.9584	5.81424	3.87616	6.33031	1.13887	0.224163	233.275	41.4585	12.4012	0.423492	5.96053	47.7515
37	CMR	5		20040	867.553	1.12694	5.90332	10.0322	2.56621	33.743	15.1473	2.81433	36.2196	8.98658	34.5193	10.7305	2.06304	1.35204	541.196	31.4305	26.1515	18.8471	14.7869	69.9363
38	COD	5		47469	893.635	2.02971	5.26037	7.53865	8.78371	84.7714	27.1585	24.5766	34.0278	3.79239	18.6802	12.5173	6.50645	12.6269	22.6953	394.726	27.3408	3.96807	28.1162	168.52
39	COG	5		2624.42	97.8458	0.234475	0.620822	1.03549	1.13738	14.8625	3.43153	2.93439	2.70449	0.556273	2.16187	1.7803	0.812667	1.6022	7.90747	21.4344	6.15755	0.618185	3.34843	24.5054
40	COL	4		15024.9	280.967	6.85436	1.40155	37.5537	11.7041	8.34269	6.79409	10.2327	1.99496	1.62602	7.44428	6.78243	12.0194	2.72736	1.06903	0.736953	3.08344	1.24512	9.97513	149.38
41	COM	5		218.146	7.00821	0.00896746	0.0325019	0.0393263	0.0271993	0.2656	0.0381029	0.0537525	0.125815	0.0226729	0.0584416	0.0946454	0.018141	0.0142991	0	5.71039	0.0504702	0.0373044	0.116418	0.294158
42	CRI	3		865.357	137.348	0.177538	0.300904	1.02906	4.92045	2.47801	3.63567	4.21543	0.363206	0.22692	1.87496	2.49885	7.51123	0.433084	0.258304	0.170311	0.892168	0.592917	6.14499	99.624
43	CUB	3		8213.57	947.686	1.18631	2.7138	4.82971	36.3858	40.0415	9.92327	11.856	2.12994	1.28495	3.41904	12.0399	42.4669	6.87092	1.27916	0.943655	3.26924	0.959358	7.78701	758.3
44	CUW	4		31.9445	0.36435	0.00201331	0.00229719	0.022194	0.00978189	0.0112222	0.0172049	0.0113755	0.00318067	0.00917976	0.00781012	0.00826847	0.00773995	0.0039786	0.00114785	0.0008641	0.00330171	0.00189557	0.014694	0.2262
45	CYM	3		4.28998	0.335455	0.000323053	0.000715611	0.00143868	0.0117246	0.00615622	0.00177521	0.0022691	0.000709648	0.000497986	0.000884748	0.00311102	0.0137669	0.00120085	0.000438322	0.000290092	0.00117568	0.00033766	0.00307274	0.285567
46	CYP	2		230.736	56.1703	0.0503299	0.0915567	0.189982	0.184802	0.938095	1.68387	2.62304	0.37226	0.0966678	2.32938	0.434783	0.123461	4.38285	1.92033	0.0973579	0.218971	36.7392	1.73355	1.95982
47	CZE	2		11971.3	3949.12	9.67963	16.3721	32.2637	30.1743	148.627	454.91	1434.05	43.0938	12.9925	431.652	85.0219	19.3634	391.529	26.4315	19.5102	32.234	89.4776	384.54	287.192
48	DEU	2	7	57504.1	30695.1	58.7709	109.344	208.529	174.595	952.579	4382.91	14091.7	303.538	90.9295	2340.2	475.782	120.872	1578.08	172.324	134.866	215.057	456.904	3057.27	1770.87
49	DJI	5		389.326	7.41054	0.00855476	0.0486191	0.0448818	0.0262882	0.379797	0.106951	0.129594	0.312595	0.0761702	0.153719	0.599785	0.0180517	0.0586749	4.16559	0.111004	0.241304	0.296961	0.12882	0.503182
50	DNK	2		2785.55	942.528	2.21889	5.33243	7.08349	7.63862	41.1884	112.36	269.524	10.3204	3.33843	55.4604	22.6079	4.6797	139.192	6.63324	4.5297	9.67956	18.6592	151.273	70.8088
51	DOM	3		4272.35	174.055	0.176939	0.349728	0.816	5.54367	2.14373	2.32693	4.78691	0.434931	0.243355	2.22791	1.83277	5.39474	0.439222	0.246455	0.210602	0.896079	0.266993	2.17894	143.539
52	DZA	2		15882.8	1088.16	3.72392	4.07033	46.607	9.76239	34.948	309.791	150.262	11.8748	3.95117	143.635	19.1036	10.6663	32.4063	7.7022	4.1959	8.65487	32.444	104.473	149.892
53	ECU	4		3475.92	154.285	5.4844	1.06651	2.49631	5.24727	18.3982	5.11797	8.80223	3.01042	0.87073	7.37362	12.8861	7.975	5.56174	1.50987	0.560604	5.23042	2.03785	5.36277	55.2932
54	EGY	2		90582.6	12271.6	20.0227	35.0136	84.4176	74.2675	348.632	592.541	847.246	200.096	47.5421	916.416	202.528	48.4397	1010.11	937.651	49.9457	115.77	5400.23	548.003	792.732
55	ERI	5		2058.02	66.5875	0.0768115	0.450376	0.48997	0.248107	3.29985	1.12437	1.27758	2.53324	0.750011	1.65673	5.23942	0.148611	0.261276	38.0817	0.552267	2.20038	2.80444	1.29322	4.09914
56	ESP	2		16497.4	2503.34	12.954	11.0359	30.9512	19.3067	86.5541	835.723	425.978	25.9662	8.74703	239.628	49.7978	26.1672	94.7256	19.9443	13.1521	21.1943	58.844	327.969	194.705
57	EST	2		813.483	265.537	0.498525	0.941654	1.7121	2.01292	11.8862	16.5461	37.8375	2.80102	0.776018	11.0022	5.52053	1.06141	123.13	1.33918	0.879044	2.17875	7.49265	20.7498	17.1714
58	ETH	5		51828.3	2937.24	4.8067	16.2457	17.8839	23.9153	366.191	77.7665	149.68	79.3357	46.7322	115.314	728.757	11.6205	44.479	761.65	36.6287	60.0934	51.5345	87.6284	256.977
59	FIN	2		1939.56	630.058	1.43411	2.91917	4.75932	6.28163	43.0697	38.486	78.9116	7.7871	2.23825	26.6307	16.9429	3.01447	265.257	4.00228	2.60351	6.80362	17.0581	51.387	50.4715
60	FRA	2	6	23841.8	13152.1	21.4899	37.2981	70.7085	59.8098	292.345	6786.74	1896.09	93.7951	30.1129	1012.67	173.88	43.0243	363.671	53.7974	40.3787	71.7774	147.197	1381.82	575.475
61	FRO	2		5.36531	0.642964	0.000418948	0.00259641	0.00286895	0.0040212	0.0197025	0.0656378	0.114889	0.00497636	0.00181982	0.0343438	0.0118699	0.0018465	0.0906723	0.00520895	0.00191322	0.00468045	0.0158958	0.22489	0.0347122
62	GAB	5		1524	28.003	0.0288069	0.182149	0.191022	0.104631	2.27725	0.0839659	-2.6009e-15	1.02869	0.0908669	-2.6009e-15	-2.6009e-15	0.0915273	0.000226187	7.03749	12.3788	1.12306	-2.6009e-15	0.0968496	3.28766
63	GBR	2	18	35662.9	19932.6	20.3586	79.028	74.19	88.5848	355.129	2147.57	1563.68	135.384	39.1955	571.489	206.361	45.7079	474.49	78.7467	61.634	86.4204	145.61	13008.2	750.856
64	GEO	2		4741.43	839.04	1.14211	1.69811	3.15958	3.1381	23.0381	24.4473	39.1969	7.38511	2.23201	32.8049	11.5039	2.05988	177.109	34.3022	2.08822	6.03338	410.325	21.1388	36.2371
65	GHA	5		21590	878.228	1.5112	5.40283	11.9521	11.8582	63.2443	23.6355	31.3295	39.4598	10.2486	22.2167	18.8899	3.10633	9.32659	350.141	75.4682	31.1094	6.70592	35.6273	126.995
66	GIB	2		5.50001	0.303878	0.00199442	0.0015369	0.00470364	0.00299259	0.0109412	0.0829085	0.0496189	0.00400038	0.00144142	0.0368893	0.00657834	0.00379019	0.0103981	0.0031546	0.00202804	0.00303201	0.00810524	0.0415749	0.0281894
67	GIN	5		6818.65	110.174	0.309041	0.838253	1.65738	0.89982	4.40482	4.63041	1.3839	5.0801	1.56643	3.69114	2.66985	0.505887	1.03632	56.0411	2.20016	4.49756	0.746521	2.86002	15.1557
68	GMB	5		901.639	4.47903	0.0204684	0.0390686	0.0639769	0.0339224	0.239068	0.686473	0.198555	0.294508	0.0397664	0.524463	0.156035	0.0472848	0.0962939	1.04289	0.048965	0.093447	0.0881117	0.299816	0.465914
69	GNB	5		1189.42	4.6717	0.0124524	0.030671	0.0641478	0.023592	0.228164	0.623669	0.11315	0.30928	0.0423256	0.517045	0.135731	0.035522	0.0721092	1.43479	0.0649453	0.130086	0.0821421	0.222327	0.529549
70	GNQ	5		561.338	9.95886	0.0090757	0.0780048	0.120678	0.0100537	0.330166	-2.27473e-15	-2.27473e-15	0.464537	0.0518278	-2.27473e-15	-2.27473e-15	0.0144172	-2.27473e-15	4.51305	3.15134	0.411378	-2.27473e-15	0.0191463	0.785187
71	GRC	2		7944.84	1322.29	2.45751	4.79926	8.21011	8.85333	41.8547	96.2843	163.484	14.4757	4.20475	155.244	19.6121	6.25142	202.175	16.9081	4.14547	8.79012	399.61	76.0186	88.9096
72	GRD	4		35.6833	0.0129684	0.000174956	8.12482e-05	0.00714353	0.000240484	0.000262895	0.00033828	0.000236551	7.50851e-05	5.94385e-05	0.000206781	0.000246251	0.000117802	0.000111802	5.1565e-05	4.97428e-05	9.53423e-05	4.98154e-05	0.00044154	0.00298525
73	GRL	3		10.4707	0.736217	0.000656707	0.00169256	0.00294014	0.175425	0.00998218	0.00256448	0.00359413	0.00207153	0.00156825	0.00180827	0.00817548	0.0134988	0.000918508	0.00111145	0.000725395	0.00339159	0.000861258	0.00496044	0.500271
74	GTM	3		6331.9	1148.64	1.23413	1.91959	4.5068	33.0678	10.426	8.7847	20.1736	2.13858	1.39112	5.22801	8.21107	138.553	4.15122	3.27353	1.1205	3.26241	1.29901	11.4333	888.462
75	GUM	1		65.4134	0.877182	0.00148919	0.00716664	0.00422266	0.00719389	0.576306	0.00843177	0.0130681	0.0645611	0.0258145	0.00641424	0.0376728	0.0036778	0.00291924	0.00310233	0.00184108	0.0142467	0.00277801	0.0155241	0.0807521
76	GUY	4		469.22	0.593944	0.00901602	0.00204387	0.341776	0.00932533	0.0209564	0.0344806	0.0179232	0.00420803	0.00156419	0.0096921	0.012742	0.00475319	0.00604677	0.00212805	0.00179685	0.00326339	0.00284932	0.0234962	0.0858824
77	HKG	1		2191.1	1211.38	1.31421	4.13342	5.51036	7.34864	997.775	7.76085	13.452	12.9158	8.48764	6.16153	25.4959	3.9395	3.33591	2.40102	2.5546	12.1875	2.59763	15.4086	78.5976
78	HND	3		4388.97	717.597	0.528605	1.29046	2.70522	17.5216	6.58376	2.80487	5.61443	1.41981	0.797511	1.99395	4.76056	40.4551	1.31033	0.852887	0.409767	2.85693	0.916679	5.12278	619.652
79	HRV	2		5103.65	1354.25	3.21438	5.99127	10.6389	10.1712	45.9992	137.564	334.071	13.5658	4.11226	329.613	24.8532	6.37015	133.076	8.90012	5.66523	10.375	52.0484	109.058	108.96
80	HTI	3		8990.74	330.122	0.37167	0.722027	1.37837	10.4287	3.97889	4.73409	6.18649	0.831387	0.48747	2.7387	2.88301	14.9641	1.363	0.458207	0.339974	1.37155	0.476974	3.10667	273.301
81	HUN	2		15347.5	3945.38	10.0176	16.8557	34.0861	32.555	148.936	411.38	1055.29	43.8246	13.5145	584.375	90.5539	20.2313	565.96	31.4857	18.6608	36.428	178.249	335.567	317.418
82	IDN	1	9	102927	73484.9	34.0585	229.151	106.968	158.18	1686.82	293.514	538.305	554.316	64991.7	235.085	1157.65	121.773	94.3719	123.108	65.0171	512.248	72.24	511.268	1999.11
83	IMN	2		12.9904	6.14777	0.00640869	0.029008	0.0224047	0.0286444	0.106545	0.499548	0.486737	0.0403272	0.0131002	0.155914	0.0672776	0.0145777	0.139293	0.0265719	0.0207306	0.0275265	0.0439872	4.17838	0.240783
84	IND	1	8	1.54069e+06	828936	459.435	995.248	1492.93	2408.56	13442.3	3552.41	6031.83	751587	1724.3	3310.95	4526.14	1244.86	1466.19	3170.84	1137.53	2078.43	1568.83	6280	22458.2
85	IRL	2		1463.68	528.747	0.774856	3.31862	2.74854	3.32896	12.1278	49.9236	53.4092	4.36107	1.63768	17.1134	8.74428	1.76875	14.4148	3.01897	2.54885	3.41766	5.02968	306.891	34.1689
86	IRN	2		63669.5	4971.79	6.06364	24.0306	28.7528	23.2842	269.22	156.096	189.05	110.861	40.0182	261.409	201.74	14.5239	596.97	1220.86	42.1949	136.999	1230.94	118.43	300.345
87	IRQ	2		39358.7	4300.14	4.44064	16.3762	29.9366	20.0829	127.359	141.934	153.784	64.6276	22.6647	217.469	87.7702	12.2475	234.297	953.316	16.5013	67.9747	1688.33	95.2342	345.797
88	ISL	2		83.1804	7.11546	0.0118811	0.0352957	0.0537127	0.184814	0.538284	0.965556	1.23161	0.066905	0.0224322	0.268877	0.497442	0.0348696	0.542511	0.0377754	0.0298778	0.0759685	0.111058	1.73144	0.675146
89	ISR	2		2478.56	424.22	0.614763	1.22051	2.38135	2.21882	9.71766	15.7269	22.4893	7.02114	1.28121	21.0712	5.61691	1.53083	33.4988	32.5848	1.27932	2.92356	224.577	13.6398	24.8259
90	ITA	2	10	22190.8	10587.5	22.8084	35.0458	69.4303	57.1907	251.954	1046.16	1414.53	82.344	23.3883	5508.62	128.413	39.5834	386.564	54.498	34.9971	59.6412	226.313	577.363	568.611
91	JAM	3		926.722	56.9437	0.0752951	0.238986	0.313997	2.08953	1.34741	0.773542	1.346	0.262822	0.117132	0.476489	1.05188	1.79236	0.528505	0.132981	0.197971	0.267757	0.174969	3.51266	42.2434
92	JOR	2		2009.48	285.957	0.415426	0.919042	1.64768	1.45843	7.10849	10.1252	14.3393	9.47852	1.279	13.8246	4.65022	0.994284	20.6655	33.8326	0.93947	2.44117	135.189	8.94448	17.7051
93	JPN	1	11	67603.1	44434.8	42.9773	170.324	169.72	200.232	20035.8	224.88	378.294	303.068	229.684	177.943	16798.5	110.817	325.789	102.79	59.1306	2407.94	87.8602	351.284	2257.72
94	KAZ	1		15691.1	842.09	1.56768	2.75753	4.53378	6.31337	329.875	24.3833	43.0465	15.5752	3.17691	29.2501	21.4141	3.74184	227.323	3.35033	2.03846	10.36	23.4777	18.7954	71.1099
95	KEN	5		13115.8	457.611	0.89158	3.67975	2.72614	3.31393	28.8086	12.6191	23.88	157.022	3.44311	17.9888	31.0727	2.61553	3.59295	41.4272	48.6235	11.7117	4.53745	21.7182	37.9394
96	KGZ	1		3667.13	120.603	0.245723	0.48732	0.663344	0.762889	48.9896	2.44204	4.6893	7.11812	0.540562	2.85788	2.96774	0.437061	32.675	0.495991	0.317844	1.7598	2.88691	2.30491	7.96128
97	KHM	1		9358.41	1734.02	2.99292	16.4189	8.05884	17.0876	916.015	26.1972	49.2309	97.0346	35.0446	19.1768	82.4632	7.93803	18.5293	6.11815	4.10575	62.1428	6.18577	41.1234	318.156
98	KOR	1	16	21139.1	15661.1	15.9026	51.3245	96.2791	71.6703	7843.6	76.3695	124.375	108.716	70.2655	65.9978	502.817	50.9296	112.185	41.7274	20.536	5461.22	34.2778	125.589	787.319
99	KWT	2		968.771	105.198	0.110256	0.525882	0.626012	0.383633	3.49496	2.30834	2.53583	3.43241	2.0116	3.64693	3.15027	0.255846	3.38362	45.0423	0.566973	3.08277	22.6094	2.06182	5.96964
100	LAO	1		4890.46	1503.93	2.01701	11.2497	5.45387	10.8809	1069.99	15.3511	23.8385	92.4569	13.5306	10.8902	64.9792	5.23301	7.81435	5.19332	3.17593	22.7139	4.07995	22.8093	112.277
101	LBN	2		2861.15	444.406	0.551496	1.19099	2.22166	2.16253	8.72907	15.957	22.267	5.02642	1.26147	22.0003	5.02653	1.29022	35.0105	43.4056	1.06549	2.81313	240.291	13.0248	21.1103
102	LBR	5		974.762	30.7801	0.0721583	0.200921	0.401801	0.443547	1.26314	0.533772	0.798244	1.16399	0.360576	0.535601	0.522115	0.183533	0.148609	14.972	1.80207	0.832238	0.128226	0.601252	5.81631
103	LBY	2		4041.36	251.316	0.674287	0.901654	2.7272	1.67451	8.44763	36.4021	35.6488	2.89485	0.906816	65.9286	3.74793	1.32061	16.6546	4.92754	0.972269	1.81923	25.4919	21.3499	18.8252
104	LCA	4		53.4018	0.0183301	0.00016927	0.000134285	0.00784285	0.000596053	0.000419497	0.000651751	0.000313735	0.000108335	7.58664e-05	0.000222445	0.000299063	0.000193446	0.000190567	5.69569e-05	5.21316e-05	0.000100742	6.72391e-05	0.0010812	0.00575465
105	LIE	2		4.41234	2.1	0.00486907	0.00862826	0.0170037	0.013875	0.068231	0.344083	0.551914	0.0290424	0.00714898	0.545766	0.0337721	0.00966343	0.0731842	0.013231	0.00986838	0.0159703	0.0394801	0.176939	0.137332
106	LKA	1		13375.6	2374.55	3.07981	7.47328	8.03572	17.8721	155.889	30.6934	51.3856	1646.66	9.16561	24.8962	43.4793	11.2398	11.3111	17.4959	7.2516	17.3217	9.81657	72.2701	229.212
107	LSO	5		1924.6	867.635	0.825533	2.95818	3.36565	3.18694	21.1083	5.40299	7.92467	10.5441	1.34993	5.75595	10.7717	1.67674	1.39731	1.67345	737.72	3.71823	2.43108	11.307	34.5172
108	LTU	2		4703.5	1650.79	3.06521	5.02647	9.9016	9.79386	61.8709	117.453	289.472	16.2673	4.49111	87.5018	30.8416	6.29717	725.729	7.38603	5.15017	12.1957	49.5284	115.665	93.1582
109	LUX	2		245.54	132.334	0.262934	0.465786	0.899425	0.789553	4.00987	42.3621	37.6235	1.33996	0.394093	9.23896	2.09816	0.547758	4.61549	0.7044	0.552591	0.926152	1.70872	16.2747	7.5194
110	LVA	2		3118.93	1007.58	2.32751	3.33172	8.12947	6.42407	40.2148	67.3516	163.706	11.4313	2.90867	48.2662	19.8598	4.00286	438.098	4.87449	3.85887	7.73048	30.0776	79.3167	65.669
111	MAC	1		59.3138	32.3434	0.0315687	0.0943242	0.099456	0.158268	27.4447	0.173951	0.292207	0.312029	0.286147	0.143747	0.690341	0.0807479	0.104226	0.0600315	0.0452732	0.319006	0.0611815	0.297525	1.64871
112	MAR	2		15055.3	496.543	1.73449	2.39682	8.59671	5.32703	18.9322	142.789	68.0569	12.1177	1.64757	54.8883	14.6577	4.41914	14.749	6.49032	2.14055	4.49887	11.1074	66.7851	55.208
113	MCO	2		7.21778	3.92785	0.00785574	0.0112455	0.0232941	0.0189115	0.0837744	0.930107	0.39971	0.0267538	0.0077498	1.75428	0.0446894	0.0134786	0.108308	0.0180746	0.0116953	0.0203149	0.0687539	0.193168	0.185685
114	MDA	2		5270.43	1474.97	4.1338	7.99923	9.63507	9.81105	60.2559	95.0949	192.235	19.6562	6.34278	97.1958	31.747	7.58396	539.262	7.78852	5.31262	12.4872	182.788	88.7074	96.9337
115	MDG	5		8716.25	639.697	1.0614	2.69363	3.36907	6.97712	33.8877	58.4841	28.7748	11.4527	3.04124	12.34	22.554	2.90907	3.30406	2.51986	355.811	4.3789	2.68856	17.5161	65.9339
116	MDV	1		59.4746	12.9851	0.0106519	0.0240101	0.035942	0.0517032	0.355497	0.0747079	0.123924	11.1889	0.0398748	0.0714832	0.107089	0.026863	0.027983	0.0649617	0.0251478	0.0473732	0.0364508	0.143533	0.528987
117	MEX	3	12	34766.1	20857.4	17.9791	16.869	54.3645	271.332	97.0651	31.8667	41.9098	16.9847	9.62441	21.1783	93.2204	14200.8	8.85125	11.5378	7.12561	26.0726	7.74828	51.1375	5871.71
118	MKD	2		2967.43	495.844	1.11868	2.24526	3.66624	3.64281	17.6431	47.522	93.8325	5.78987	1.80247	80.0053	8.92231	2.76411	72.7172	5.07845	1.88541	3.74536	68.5878	36.4848	38.39
119	MLI	5		10525.4	229.905	0.543672	1.32982	3.21356	1.14585	7.72421	12.8281	6.18287	9.30981	2.83913	12.8002	5.96374	0.773416	1.3081	118.45	3.3275	6.29043	4.93333	6.02583	24.9153
120	MLT	2		266.393	33.326	0.0877463	0.125749	0.327566	0.236592	1.10932	5.95698	4.77068	0.327422	0.108563	9.24704	0.534109	0.173848	2.07353	0.2913	0.129376	0.273442	2.10918	2.8238	2.61975
121	MMR	1		48282.4	13574.3	12.6092	48.376	36.3165	68.485	5153.48	96.0106	155.947	5777.4	142.665	111.272	518.895	32.3003	38.7205	53.9259	22.22	352.813	31.8957	175.618	745.406
122	MNE	2		635.44	116.646	0.273887	0.453922	0.899732	0.806265	3.94794	12.4567	23.437	1.23299	0.379722	26.7499	2.00607	0.589075	14.5253	0.864944	0.447007	0.852661	9.24068	9.15667	8.32577
123	MNG	1		1908.04	312.046	0.44483	1.06574	1.2277	2.09568	190.871	3.19193	5.16839	2.87694	1.1171	3.4059	9.19565	1.06296	43.871	0.843087	0.518226	11.8699	1.92328	4.45705	26.8406
124	MNP	1		8.82604	0.200458	0.000274531	0.00126978	0.000808141	0.0013628	0.138664	0.00159068	0.00248709	0.0146585	0.00527182	0.00122733	0.00885111	0.000709642	0.000693789	0.000627252	0.00035886	0.00287526	0.00055368	0.00284613	0.0153274
125	MOZ	5		9151.46	1266.78	1.38041	4.87655	5.70428	4.63171	37.7282	6.22486	18.0976	22.8495	2.39496	10.5351	17.6342	2.7301	2.97722	2.00161	1046.05	6.23938	4.12893	19.5468	51.0455
126	MRT	5		2872.52	19.3969	0.0744922	0.1255	0.37546	0.149533	1.11965	2.20389	1.15483	0.651372	0.164947	2.32116	0.84172	0.142666	0.532567	4.76834	0.166142	0.378702	0.668884	1.08766	2.46935
127	MWI	5		9248.24	1033.9	1.29405	4.82303	4.86896	8.05627	31.6934	14.8528	33.1913	16.3101	3.03545	16.7091	29.677	4.00299	5.74439	0.365884	711.413	5.92512	4.47615	31.595	105.869
128	MYS	1		12672.1	3059.16	8.60456	83.2979	27.7863	38.0446	601.779	49.0681	79.9946	156.504	930.513	34.173	286.477	18.346	16.9003	24.0392	16.0604	116.219	14.2569	105.983	451.113
129	NAM	5		1543.74	293.837	0.286021	1.05824	1.24946	1.16033	8.96509	1.73208	2.20886	3.84507	0.467417	2.09834	3.97887	0.59758	0.40466	1.09564	246.484	1.46744	0.838927	3.77949	12.1197
130	NCL	6		13.9708	0.312289	0.000397841	0.204008	0.00119256	0.00152504	0.0239458	0.00696221	0.00283358	0.00457463	0.00260061	0.00360662	0.0272463	0.000757515	0.000620696	0.00114653	0.000849646	0.00486581	0.00101938	0.00419418	0.0199423
131	NER	5		19121.6	580.7	1.42698	3.3882	8.82236	3.0978	19.8211	31.6256	17.33	23.8737	8.26155	31.5095	15.3951	2.09448	3.31848	274.311	8.23068	21.1958	22.3558	16.8859	67.7562
132	NGA	5		107348	4763.84	12.8987	27.5074	133.216	33.2846	186.6	148.074	106.036	227.493	70.6341	109.194	107.528	26.2665	15.9272	2101.26	127.527	113.122	86.4491	138.275	992.549
133	NIC	3		1422.94	150.803	0.124498	0.286755	0.640512	4.20418	1.54078	0.96703	0.85207	0.274985	0.224129	0.344885	0.749879	11.112	0.270353	0.141985	0.107963	0.318975	0.123704	1.22475	127.294
134	NLD	2		9672.76	4387.82	8.79603	18.1306	32.0881	28.2601	145.479	870.125	1375.47	49.2902	15.5792	285.557	74.3828	19.2386	211.768	27.5491	20.2782	34.4979	65.4733	824.538	281.327
135	NOR	2		1838.51	452.536	0.974087	2.57467	3.57706	5.41996	24.7989	45.7033	79.4719	5.28287	1.65385	21.4374	17.3554	2.47622	111.017	3.333	1.98761	5.37454	11.1012	73.5713	35.4259
136	NPL	1		29205.3	10315.2	6.62047	14.1427	21.4441	36.2621	201.17	52.859	90.3383	9163.37	24.0293	49.0548	66.9454	18.0912	22.1755	45.0972	16.2983	31.1096	23.0072	93.2175	339.948
137	NRU	6		0.109712	3.33898e-06	0	1.29947e-06	8.52933e-08	0	5.21794e-07	7.02415e-08	9.78364e-08	1.15397e-07	0	6.27156e-08	2.96018e-07	1.50518e-08	0	0	0	1.40483e-07	6.0207e-08	2.0069e-07	3.73785e-07
138	NZL	6		796.686	62.1454	0.109439	23.6398	0.370759	1.39118	7.40751	1.60236	2.28809	0.927652	1.17478	0.979419	6.62021	0.542198	0.332746	0.479248	0.450971	2.30252	0.201471	2.51904	8.80604
139	OMN	2		1563.33	14.5722	0.013221	0.145875	0.0734133	0.064972	1.82861	0.226986	0.241374	0.601855	0.171238	0.312701	1.44499	0.0412967	0.400012	4.83333	0.0852757	1.30187	1.13834	0.313746	1.33313
140	PAK	1		207791	22235.5	27.5185	72.373	56.2757	234.544	1107.27	293.153	539.586	15968.3	113.21	265.515	309.223	73.3014	97.3935	364.878	69.2595	223.916	109.638	467.871	1842.3
141	PAN	4		716.083	11.2273	0.0636038	0.0620017	0.401158	0.266248	0.362102	0.330571	0.760323	0.334164	0.476344	0.490714	0.456982	0.430274	0.426434	0.0791197	0.0520986	0.392727	0.109046	0.388088	5.34528
142	PER	4		13976	725.997	19.488	6.33237	14.5116	24.7115	127.91	23.419	26.8325	20.9129	5.51976	36.0081	66.411	37.2892	5.4392	4.28651	2.94239	20.5625	6.16583	26.4608	250.794
143	PHL	1		71915.1	11495.1	21.1534	113.044	79.0944	262.992	3277.65	207.102	395.827	540.461	841.744	142.111	1731.89	91.1136	58.8626	63.9141	37.5095	683.117	49.1729	361.759	2536.59
144	PLW	1		1.04384	0.0317038	0.000130171	0.00106904	0.000413051	0.000558572	0.00625635	0.000727362	0.000991641	0.00246211	0.00445103	0.000464785	0.00341618	0.000299649	6.77798e-05	0.000301911	0.000196548	0.00103782	0.000220261	0.00157737	0.00706219
145	PNG	6		3983.4	202.6	0.26398	72.9507	0.682087	0.723946	19.1714	1.86675	7.11824	2.82198	39.9728	7.05665	21.8291	0.334207	0.567375	0.910347	0.502727	6.10978	0.687879	7.29921	11.7304
146	POL	2		32076	8972.24	19.8348	34.0466	66.6286	64.9477	330.872	918.728	2744.78	94.2888	28.2315	808.366	174.04	41.4778	1820.71	56.73	37.9907	70.6274	254.909	798.253	606.788
147	PRK	1		30670.6	17494.8	22.28	53.5689	395.021	83.3174	13044.1	110.763	170.189	120.038	55.8416	84.125	682.05	117.823	192.831	68.3863	24.6148	1195.29	38.426	151.931	884.285
148	PRT	2		5145.88	476.113	2.36061	2.6075	8.16609	5.98695	18.9536	123.744	81.3779	5.00721	1.53779	39.0692	10.8133	4.55756	15.3113	3.98125	3.27486	4.74524	10.7512	83.9492	49.918
149	PRY	4		2299.13	456.107	39.493	0.535309	355.093	1.81868	6.27921	4.22423	7.11971	1.02975	0.634636	4.44981	4.92535	2.4898	1.53798	0.715109	0.956525	1.20758	0.688463	3.35484	19.5532
150	PSE	2		2080.5	346.158	0.51482	1.00445	1.90447	1.79253	8.05212	12.7582	18.4139	6.25403	1.10513	17.3356	4.65129	1.21817	26.807	27.4642	1.07678	2.50249	181.566	11.2038	20.5331
151	QAT	2		386.044	27.9574	0.0252523	0.226187	0.142787	0.10231	1.56843	0.415329	0.458522	1.15879	0.312262	0.549938	2.9684	0.0649823	0.580249	10.607	0.183684	2.19042	4.22786	0.489515	1.68554
152	ROU	2		30064.1	6455.4	14.3314	24.3019	44.433	47.2972	251.549	512.443	1116.78	82.1677	24.758	717.788	123.806	35.9543	1535.39	57.3372	23.3182	51.6132	861.463	449.461	481.213
153	RUS	2	13	227007	97171.9	80.9472	125.862	275.739	331.537	3219.45	2235.15	4433.12	741.826	151.936	1986.42	1588.73	210.044	71546.8	344.978	124.78	517.638	3894.28	2205.51	3157.15
154	RWA	5		6103.61	103.773	0.352202	0.802431	0.780319	1.28914	11.7434	4.15268	5.57882	8.29549	0.752362	3.40551	6.63417	1.05083	2.09182	2.92263	36.3852	1.82872	0.813378	3.87281	11.0208
155	SAU	2	14	17115	1560.56	0.967881	8.69028	8.23625	3.72163	40.849	20.2738	21.882	54.4949	11.8747	27.6337	45.5554	2.91521	28.8145	998.657	6.91798	38.7622	156.187	22.3854	61.7441
156	SDN	5		31760.3	1158.36	0.939239	7.56894	8.86662	3.0712	39.3527	17.5396	12.4036	49.9371	9.63946	30.7311	20.8215	2.55307	1.94652	769.496	13.0593	37.3814	48.5434	19.9448	64.5697
157	SEN	5		6439.09	32.3513	0.0965033	0.193475	0.425315	0.260232	1.60828	6.1975	1.81602	3.00481	0.222889	4.01647	0.993692	0.299892	0.617654	5.46649	0.253808	0.507135	0.599182	2.51646	3.25552
158	SGP	1		1056.52	215.652	0.521422	18.7259	2.06228	2.723	36.451	3.51317	6.91501	10.7262	64.1967	2.37291	17.0035	1.13296	1.06268	1.5569	1.21325	8.88176	0.950782	9.00459	26.6376
159	SLB	6		152.026	0.435921	0.000337406	0.193182	0.00092358	0.000271153	0.017864	0.00155079	0.000299303	0.00400884	0.178449	0.00943578	8.02932e-05	1.01289e-06	9.88427e-18	0.0013682	0.000269437	0.00179613	0.00108073	0.0114572	0.0135463
160	SLE	5		3543.56	63.279	0.16417	0.479971	0.811083	0.643302	2.20435	1.95905	0.481474	2.5041	0.814465	0.764194	1.21574	0.289165	0.491568	36.6029	1.49917	1.89558	0.296254	1.06182	9.10061
161	SLV	3		3083.13	460.338	0.382766	0.695548	1.59849	11.1606	3.77251	2.47294	5.97123	0.837426	0.466958	1.51135	2.68492	30.1746	0.884043	0.57536	0.310015	0.949593	0.383972	2.76563	392.74
162	SMR	2		6.05584	2.81487	0.00573562	0.00871758	0.0173281	0.0144545	0.0627727	0.255463	0.34927	0.0196067	0.00569186	1.52938	0.032984	0.0100188	0.112872	0.0137706	0.00847271	0.014929	0.0620442	0.147583	0.143775
163	SOM	5		5584.77	53.1474	0.0659208	0.411713	0.336105	0.201718	2.75433	0.736048	0.806328	2.52354	0.565595	0.954791	3.48955	0.14297	0.245477	28.6919	3.56673	2.02158	1.53698	0.947913	3.14816
164	SRB	2		9807.75	1793.75	4.16529	7.22941	13.7541	13.2817	66.0232	172.454	420.084	20.4255	6.2176	277.53	34.6748	9.63749	285.394	14.4433	7.34603	14.5011	145.744	145.155	135.684
165	SSD	5		4393.88	59.7043	0.0819358	0.494662	0.544047	0.288578	4.27106	1.36459	1.43221	3.77612	0.753043	1.99906	2.85789	0.210945	0.290496	20.4028	9.24577	2.22869	2.63656	1.66125	5.1646
166	STP	5		59.3879	1.50521	0.00231258	0.0075867	0.00918598	0.00487249	0.104014	-5.74086e-15	-5.74086e-15	0.0375048	0.00278082	-5.74086e-15	-5.74086e-15	0.00305574	-5.74086e-15	0.0717536	1.13955	0.0267815	-5.74086e-15	0.0085272	0.0872856
167	SUR	4		270.283	0.853142	0.0085007	0.00398063	0.326177	0.0183317	0.0411971	0.0887569	0.0383864	0.00885356	0.00332425	0.0231707	0.0292209	0.00737554	0.015758	0.00436024	0.0032489	0.00672974	0.00639157	0.0493964	0.169981
168	SVK	2		6543.07	1762.88	4.49737	7.45768	14.7325	14.1434	67.2434	192.996	492.437	19.8368	6.01491	244.711	38.0845	9.0354	252.372	13.9661	8.47677	15.0619	67.7053	159.05	135.058
169	SVN	2		1305.69	442.062	1.1052	1.99771	3.6147	3.18484	14.6583	45.2233	108.009	4.4371	1.38307	129.453	7.42484	2.03905	32.3727	2.868	2.01149	3.29155	12.0683	34.5525	32.3674
170	SWE	2		2426.81	745.047	2.09708	4.58964	6.8069	7.41712	41.0639	74.3961	153.425	9.18564	2.93547	40.1189	20.4693	4.27621	179.408	5.53563	3.79012	8.6382	17.6259	97.3998	65.868
171	SWZ	5		689.41	326.734	0.314527	1.1793	1.26786	1.22877	7.91782	3.32688	3.70464	3.94859	0.720721	2.63385	4.58731	0.640764	0.682844	0.662692	272.389	1.86274	0.979909	5.97076	12.7153
172	SYC	5		17.1611	0.108507	0.00049586	0.00109781	0.000850001	0.000827888	0.00434208	0.016516	0.0123211	0.00176943	0.000632761	0.0103264	0.00740834	0.000666284	0.00471982	1.68829e-07	0.00878132	0.00181771	0.000762148	0.0194357	0.0157361
173	SYR	2		13985.4	3069.86	2.95176	5.79534	14.4111	11.2396	47.2974	87.0085	131.298	25.6043	7.65066	124.638	28.1369	9.20079	171.874	244.109	6.02017	16.8965	1941.46	70.2036	124.064
174	TCA	3		2.73146	0.117941	0.00014289	0.000272297	0.00054811	0.00511963	0.00139327	0.000399765	0.000542302	0.000282193	0.00020988	0.000301376	0.00101431	0.00580107	0.000163845	0.000189992	0.000123302	0.000479145	0.000108386	0.000651713	0.100198
175	TCD	5		12519.5	557.985	0.661646	3.58385	5.22942	1.36309	15.5454	8.37601	4.88802	22.2867	5.18035	13.7624	8.17499	1.20116	0.910675	380.146	4.72777	15.7529	20.2852	8.8395	37.0704
176	TGO	5		5815.41	261.214	0.639964	1.89153	4.17962	2.28968	13.8354	6.49135	4.60814	12.3278	3.91402	7.44614	5.33477	1.03984	2.02943	114.141	30.0109	7.73912	1.69117	7.61691	33.9876
177	THA	1		36764.6	10369.8	22.1601	185.154	59.6982	135.887	5352.66	184.62	283.986	895.674	248.998	119.341	754.345	67.1739	57.5993	73.3433	42.6172	218.791	44.1395	295.368	1328.27
178	TJK	1		7848.44	162.306	0.164037	0.364091	0.782454	0.748477	23.5268	3.5018	4.97886	14.0797	0.536381	3.66053	3.31294	0.371699	86.0181	0.595689	0.337365	2.39853	6.33489	2.61798	7.97583
179	TKM	2		7878.32	263.156	0.338726	0.739278	1.26496	1.30261	19.3425	8.58118	13.3272	5.94365	1.10994	11.5359	6.99626	0.823728	93.5156	16.3414	1.15491	3.9893	54.5251	7.62628	14.6978
180	TLS	6		389.53	42.4633	0.032911	7.86323	0.0972972	0.0542044	1.70198	0.174887	0.268758	0.34375	29.462	0.142162	0.20136	0.0189617	0.0110118	0.101037	0.0582616	0.089781	0.0663261	0.393256	1.38212
181	TTO	4		451.26	2.08527	0.00654545	0.00737901	0.183078	0.0683057	0.0450562	0.0731196	0.0252379	0.00731654	0.0102336	0.0258574	0.034927	0.0709571	0.00540328	0.00332981	0.00310831	0.0153652	0.00579048	0.0362243	1.45804
182	TUN	2		9002.23	791.197	2.40281	2.73482	13.6887	5.86742	24.7243	196.458	119.56	8.78544	2.77701	169.562	13.0159	4.81328	33.872	6.7123	3.12105	5.66708	36.527	70.9508	69.9582
183	TUR	2	17	39897.1	16131.9	9.48807	17.0407	32.7595	38.1254	174.696	299.601	545.015	63.9095	19.5877	380.449	88.5711	22.5642	953.163	229.173	17.8382	44.5524	12537.8	279.343	378.206
184	TWN	1		15419.8	5332.43	11.8251	41.7412	42.6745	60.3601	3213.01	56.0877	105.171	215.693	97.3229	48.6962	341.447	32.446	30.2226	22.8056	24.4481	140.345	22.2656	123.557	702.31
185	TZA	5		25889.6	1168.76	2.11732	6.4633	5.78521	16.0738	127.512	39.8332	40.2523	76.5209	6.35142	21.8683	104.933	14.4637	9.35247	32.3762	510.345	18.2686	9.31506	32.2072	94.7246
186	UGA	5		20415.4	328.647	0.862944	3.15441	2.29028	3.39068	26.1747	15.359	20.3197	46.2588	2.54339	15.562	24.3678	2.78026	4.13921	22.2494	75.4432	7.35412	3.08981	16.6896	36.6179
187	UKR	2		101173	30295.8	48.4062	79.698	154.485	180.091	1213.98	1541.84	3376.83	401.052	103.769	1581.97	551.848	133.276	14061.8	162.687	76.993	237.958	3214.65	1444.8	1729.6
188	URY	4		1738.96	353.775	111.862	0.585969	159.576	2.91066	10.1483	5.24841	10.5989	1.22015	0.567094	5.53015	4.19869	4.80755	2.0822	0.661107	2.07892	1.1549	0.692085	5.42464	24.4276
189	USA	3	19	117436	82925.8	71.0512	218.165	304.629	4767.99	939.599	271.198	394.44	196.565	157.745	184.957	857.278	1855.76	108.522	129.924	75.8986	415.284	82.4473	483.967	71410.4
190	UZB	1		33962.7	853.035	1.48922	2.63709	5.43074	4.97998	181.435	21.8853	35.8495	36.7016	4.10973	25.7384	21.6152	2.80353	370.709	3.3949	2.28606	20.6633	43.9615	17.5533	49.7914
191	VCT	4		40.2929	0.0247319	0.000208501	0.000254736	0.00846829	0.00103503	0.000649158	0.00113748	0.000513276	0.000178254	9.18031e-05	0.000308832	0.000454557	0.000217685	0.000375887	9.98204e-05	8.35586e-05	0.000167651	0.0001085	0.00207297	0.00830591
192	VEN	4		11426.8	152.955	0.793726	0.658023	9.07206	6.4916	4.31881	4.02739	3.28278	0.875169	1.08897	4.60819	3.35514	5.02268	0.796054	0.380536	0.297678	1.32516	0.606231	3.56783	102.387
193	VNM	1		59647.4	16996.1	21.3496	156.155	63.397	125.409	12292.7	198.266	315.938	403.976	339.748	139.124	822.555	56.8419	203.756	47.1041	33.4591	361.419	48.3798	241.158	1125.28
194	VUT	6		105.176	0.697186	0.000679516	0.575457	0.00198169	0.00105623	0.0334937	0.00367142	0.00201748	0.0147447	0.00779077	0.00220305	0.0197495	0.000159739	0.000899951	0.00222861	0.00163947	0.00238645	0.00137775	0.00581377	0.0198346
195	XKX	2		146.832	24.0709	0.0517467	0.098151	0.180727	0.170522	0.853604	2.42442	4.9076	0.271019	0.0850454	4.26028	0.429255	0.128206	3.56613	0.21304	0.0912706	0.181381	2.50755	1.86137	1.78954
196	YEM	5		23192.7	792.56	0.599102	5.28512	4.65679	2.19734	67.6183	8.83142	8.40497	48.1115	7.15549	12.0443	30.6169	1.71732	1.67195	460.927	4.68509	36.4978	41.5777	10.5798	39.3818
197	ZAF	5	15	38343	23671.7	20.8015	73.771	84.4326	75.8189	551.553	146.37	214.375	253.248	35.6247	149.414	269.854	41.2168	32.2453	41.3016	20486.5	88.8057	73.0569	295.54	737.804
198	ZMB	5		8579.69	970.785	1.39482	4.13646	5.03335	5.08518	77.4352	8.14826	13.0987	72.0321	2.41987	11.8129	19.7415	2.85043	3.24032	1.99776	656.938	6.74148	3.09992	18.1476	57.4308
199	ZWE	5		8063.15	1667.45	1.63853	6.00441	6.99102	6.36061	44.8475	9.51101	15.1004	23.4415	2.72439	11.6664	22.0589	3.40765	2.50057	3.5748	1405.78	7.73945	4.7952	22.94	66.3651

## Sheet: cbdGEMM95
				Region	G20	G1	G2	G3	G4	G5	G6	G7	G8	G9	G10	G11	G12	G13	G14	G15	G16	G17	G18	G19
Num	Code	Regions	G20order	total	total	Argentina	Australia	Brazil	Canada	China	France	Germany	India	Indonesia	Italy	Japan	Mexico	Russia	Saudi Arabia	South Africa	South Korea	Turkey	United Kingdom	United States
1	ABW	4		19.3922	0.129497	0.00082245	0.000755947	0.00831602	0.00334328	0.00381009	0.00545611	0.00370935	0.000986534	0.00282207	0.00253505	0.00257037	0.00277629	0.00121796	0.000443263	0.000335559	0.00115206	0.000637977	0.00479299	0.0830141
2	AFG	1		35182.7	425.261	0.625635	1.40283	1.72797	4.17327	50.1659	8.7232	14.9509	185.211	2.32659	9.98099	9.62044	1.47404	58.8795	5.58397	1.48856	6.29263	16.3456	10.1774	36.1102
3	AGO	5		14921	1123.92	1.47262	4.78973	6.4335	7.42381	232.664	19.849	11.1823	14.1649	4.11876	9.96304	20.7894	5.32866	2.60559	9.84029	547.521	35.434	3.28485	15.3182	171.733
4	ALB	2		2366.77	388.557	0.915142	1.53082	2.98688	2.73743	13.1405	39.7545	68.6963	4.21461	1.25144	88.9398	6.41161	1.99486	47.6916	3.03893	1.44939	2.81633	44.2206	27.9814	28.7853
5	AND	2		36.0885	9.43526	0.0252292	0.0330312	0.0725222	0.0536954	0.254517	4.16636	1.53951	0.0785715	0.0267911	0.722068	0.155297	0.0509668	0.375982	0.0511685	0.0364414	0.0631345	0.179315	1.02736	0.523304
6	ARE	2		2123.58	68.5916	0.0564781	0.809306	0.372329	0.296827	5.32873	1.09413	1.24741	4.32186	0.906009	1.59722	9.23012	0.175303	1.94955	19.868	0.47531	5.18166	8.56889	1.98813	5.12432
7	ARG	4	1	27911.4	10239.3	5903.8	16.067	2307.93	45.9349	229.251	164.639	251.386	36.7555	17.3557	188.189	121.007	72.2454	45.5399	13.5211	70.0709	32.6446	18.7337	116.718	587.503
8	ARM	2		4536.85	839.356	0.742325	1.65422	2.94652	2.80134	19.0935	19.1809	29.4849	6.9276	2.24861	28.1686	10.847	1.63582	90.5918	50.2047	2.12639	6.55507	515.115	15.5607	33.4718
9	AUS	6	2	4471.93	1868.97	0.929606	1476.37	3.20656	7.64766	75.9486	5.55923	9.36433	27.1818	30.7436	6.06913	90.4902	3.43453	3.2067	5.68639	6.11896	28.0111	2.25512	14.4211	72.3254
10	AUT	2		5741.55	2199.68	5.62538	10.1207	19.0037	16.5707	82.669	264.364	695.214	24.6305	7.87982	423.901	40.952	10.7643	148.547	15.0005	11.4796	18.0019	51.5557	193.375	160.028
11	AZE	2		11856.6	2089.02	2.81526	4.85763	8.95087	9.03723	86.1414	70.5665	116.689	23.7582	6.53669	108.018	40.6174	5.842	747.834	100.107	6.46554	20.4844	568.013	57.229	105.062
12	BDI	5		7319.34	125.633	0.542024	1.06208	1.03483	1.54817	9.97186	5.59711	7.26364	8.49618	0.985482	3.81765	8.61807	1.32261	3.2804	4.17386	47.0217	2.16043	1.04801	4.90917	12.7794
13	BEL	2		9225.8	4277.27	8.95121	16.8159	31.4203	28.1457	143.633	1301.67	976.382	52.8265	14.7272	275.188	72.7996	18.5969	171.991	25.6882	19.083	33.0441	59.4615	754.247	272.601
14	BEN	5		7719.33	313.714	0.747585	2.2138	6.27818	1.92658	14.0724	7.12244	2.68502	16.3666	5.26711	6.77	5.43957	1.22969	1.49194	156.498	25.0274	8.96857	2.47432	7.0031	42.1311
15	BFA	5		16442.1	526.093	1.10032	3.03706	6.60087	2.46663	16.3515	29.5341	14.7965	19.5556	7.10478	27.7165	18.4245	1.61914	2.41785	276.447	7.91766	14.9264	8.89626	13.1965	53.9838
16	BGD	1		190967	75709	53.2518	129.24	180.724	351.658	4111.82	551.517	979.954	61479.8	220.134	516.094	611.513	154.182	316.469	497.959	115.5	292.418	184.091	1019.15	3943.52
17	BGR	2		18365.1	4252.02	8.94066	18.6597	27.1043	29.8831	144.454	323.275	665.854	49.9732	24.911	452.144	78.7402	37.0637	814.323	42.9771	15.9773	31.4312	914.659	260.326	311.327
18	BHR	2		527.192	39.7445	0.0353403	0.290968	0.224269	0.126281	1.57431	0.733999	0.799879	1.78436	0.409689	0.947014	2.34132	0.089397	1.07488	17.2027	0.212486	1.8198	7.12523	0.789602	2.16299
19	BHS	3		108.289	15.6147	0.0121752	0.0283553	0.0597777	0.657715	0.158973	0.0545769	0.119374	0.0290899	0.0210956	0.0318211	0.124604	0.47525	0.0180691	0.0178661	0.0102272	0.0528949	0.0134636	0.0938531	13.6356
20	BIH	2		6366.57	1360.36	3.2483	5.71443	10.6016	9.99978	47.0496	140.438	332.921	14.1666	4.39989	289.087	25.1663	6.67271	158.252	8.91118	5.62835	10.5555	73.2371	109.825	104.487
21	BLR	2		21281.9	8429.27	12.9546	21.0871	42.4402	42.8092	307.552	452.028	1055.42	78.7922	20.6685	379.775	147.73	28.8823	4598.73	33.1849	20.583	57.2765	310.731	412.152	406.48
22	BLZ	3		153.975	24.1179	0.0178872	0.0326078	0.0838678	0.691223	0.256949	0.0903684	0.0884309	0.0378508	0.0234008	0.0678083	0.189901	1.36128	0.023686	0.022728	0.0137841	0.0894753	0.0169289	0.177175	20.8326
23	BMU	3		28.4073	6.06165	0.00420108	0.00884782	0.0218155	0.407725	0.0531685	0.0142178	0.0197592	0.0110598	0.00732548	0.0102043	0.0373708	0.148411	0.00472965	0.00629551	0.00339626	0.0159974	0.00444483	0.026481	5.2562
24	BOL	4		7243.23	210.793	33.5326	1.03509	51.7305	4.53	20.3895	4.63028	6.26634	3.86562	0.973138	6.6733	10.8515	6.59563	1.29389	0.837408	0.985528	3.24506	1.07209	4.96549	47.3202
25	BRA	4	3	72899.5	42203.3	818.183	39.0381	36915.8	158.457	680.786	247.654	409.612	120.402	43.2008	236.104	281.759	212.464	74.231	48.9285	58.5776	78.46	51.9726	219.78	1507.95
26	BRB	4		162.101	0.108672	0.000767299	0.00132425	0.028736	0.00535728	0.00259136	0.00557328	0.00223346	0.00073716	0.000367324	0.00135125	0.00188748	0.000931182	0.00175939	0.000491649	0.000384905	0.000646742	0.00047658	0.0100408	0.0430146
27	BRN	1		48.9852	7.40184	0.0165055	0.201757	0.0507199	0.0748287	1.45071	0.0896731	0.137621	0.182294	1.82184	0.0611681	1.27072	0.0390856	0.021604	0.0383791	0.0258295	0.631692	0.0273392	0.215148	1.04493
28	BTN	1		485.406	202.556	0.134099	0.297074	0.434179	0.696967	10.705	1.02981	1.75895	172.923	0.486966	0.956981	1.42039	0.35889	0.483404	0.866903	0.313885	0.625081	0.437093	1.82799	6.79942
29	BWA	5		1437.69	583.522	0.538881	1.96573	2.28216	2.14498	14.3194	3.4383	5.02619	7.08799	0.883159	3.82307	7.24314	1.1173	0.814298	1.26186	497.39	2.51955	1.57599	8.13653	21.9531
30	CAF	5		6514.11	38.8428	0.0275873	0.395256	0.30881	0.037675	0.714324	0.194446	0.0542717	2.32738	0.299991	0.29624	0.0439605	0.0386561	0.00793028	20.0444	8.83615	2.0395	0.874254	0.278506	2.02346
31	CAN	3	4	10377.1	7625.8	5.99222	17.6195	25.6294	3065.89	118.118	28.3402	41.3159	20.8092	16.8967	19.2589	118.235	80.0712	10.3956	10.3175	7.44627	40.4826	8.1026	57.347	3933.53
32	CHE	2		3507.7	1694.62	3.99214	6.92982	13.8947	11.3419	55.4046	390.974	415.596	25.2786	5.67168	359.265	27.8909	7.84472	55.6154	10.5246	7.86444	12.9568	29.2397	142.813	111.525
33	CHI	2		13.9447	6.26011	0.00854646	0.0223701	0.0300771	0.029363	0.134819	2.54671	0.755129	0.0417807	0.015276	0.259313	0.0920218	0.0196434	0.194909	0.0266314	0.019464	0.0359962	0.0578455	1.70366	0.266555
34	CHL	4		6922.05	784.067	68.6241	4.85264	53.2001	19.3881	97.1339	23.6004	27.3658	17.2037	6.65954	27.1725	93.8711	61.4298	5.32581	5.27987	3.17161	21.6672	5.43262	23.6871	219.001
35	CHN	1	5	2.36584e+06	1.89683e+06	1519.92	4400.51	4380.9	7546.63	1.66944e+06	8580.92	14175.5	12721.5	4883.28	7247.84	34857.9	3695.17	7357.05	2950.28	1872.14	17836.1	3029.74	13439.1	76896.1
36	CIV	5		16814.5	461.36	0.99611	2.99886	6.77981	2.14833	17.4826	5.12272	0.523871	19.2162	6.59015	4.40999	7.18806	1.28945	0.255521	264.308	46.6749	14.0543	0.484043	6.76004	54.0773
37	CMR	5		22345.7	974.506	1.26632	6.62447	11.2399	2.88069	37.8253	16.9753	3.16296	40.6764	10.1037	38.5056	12.1966	2.314	1.51845	608.834	34.6595	29.3217	21.3988	16.6325	78.3693
38	COD	5		53799.5	1021.37	2.33704	6.03276	8.69178	10.1553	97.8986	31.4639	28.4396	38.6785	4.38565	21.5874	14.471	7.51809	14.6503	26.0779	444.52	31.7979	4.62194	32.4747	195.568
39	COG	5		2947.67	110.613	0.266885	0.70311	1.17565	1.29673	16.8251	3.92268	3.35798	3.05626	0.632561	2.47348	2.03191	0.92666	1.83354	8.80639	23.868	6.96718	0.708095	3.823	27.9382
40	COL	4		16881.8	315.464	7.65984	1.57368	41.9849	13.146	9.35912	7.63011	11.4763	2.23771	1.82849	8.36073	7.60976	13.4927	3.05504	1.19846	0.826804	3.4561	1.39798	11.1909	167.979
41	COM	5		251.971	8.09806	0.0103601	0.0375572	0.0454433	0.0314264	0.30689	0.0439975	0.0621061	0.145381	0.0261935	0.0675242	0.109364	0.0209596	0.0165209	0	6.59853	0.0583059	0.0431023	0.134515	0.339881
42	CRI	3		962.818	152.873	0.197629	0.334927	1.14547	5.47689	2.75838	4.04752	4.693	0.404275	0.25255	2.08735	2.78173	8.36097	0.482085	0.287527	0.189583	0.993114	0.660069	6.84087	110.879
43	CUB	3		9273.92	1069.96	1.33957	3.06445	5.45336	41.0818	45.2222	11.2072	13.39	2.40495	1.45077	3.86097	13.5961	47.9487	7.75975	1.44433	1.06553	3.6911	1.08321	8.79313	856.105
44	CUW	4		34.9955	0.39918	0.00220572	0.0025168	0.0243155	0.0107169	0.012295	0.0188499	0.0124631	0.00348477	0.0100575	0.00855679	0.00905895	0.00847978	0.004359	0.00125756	0.000946687	0.00361736	0.00207678	0.0160989	0.247823
45	CYM	3		4.69648	0.367236	0.000353642	0.000783407	0.00157498	0.0128355	0.00673952	0.00194343	0.00248408	0.000776856	0.000545129	0.000968568	0.00340578	0.0150718	0.00131465	0.000479834	0.000317563	0.00128703	0.000369641	0.00336367	0.312621
46	CYP	2		253.464	61.702	0.0552865	0.100575	0.208693	0.203003	1.0305	1.84972	2.8814	0.408928	0.106189	2.55882	0.47761	0.135621	4.81458	2.1095	0.106947	0.24054	40.3569	1.90432	2.15286
47	CZE	2		13203	4353	10.6709	18.0469	35.5676	33.2682	163.852	501.362	1580.17	47.5048	14.3207	475.879	93.7285	21.348	431.928	29.1405	21.5051	35.5341	98.6932	423.845	316.63
48	DEU	2	7	64127.3	34232.3	65.5408	121.936	232.56	194.715	1062.37	4887.99	15716.5	338.501	101.403	2609.39	530.598	134.804	1759.53	192.178	150.403	239.834	509.506	3409.62	1974.93
49	DJI	5		435.535	8.28916	0.0095736	0.054413	0.0502166	0.0294083	0.424762	0.119612	0.144933	0.34979	0.0852118	0.171924	0.670916	0.0201913	0.0657657	4.65918	0.124136	0.269902	0.332055	0.144085	0.563087
50	DNK	2		3211.22	1086.57	2.55811	6.14712	8.16637	8.8059	47.4827	129.528	310.753	11.8977	3.84868	63.9385	26.0618	5.3949	160.451	7.64685	5.22207	11.1585	21.5109	174.365	81.6318
51	DOM	3		4733.4	192.928	0.196151	0.387608	0.904601	6.14303	2.37633	2.57913	5.30508	0.482107	0.269691	2.469	2.03164	5.97372	0.486789	0.273148	0.233484	0.993321	0.295917	2.41529	159.112
52	DZA	2		17471.9	1191.46	4.07652	4.45626	50.9856	10.6872	38.2674	339.14	164.526	13.0048	4.32591	157.394	20.917	11.673	35.4924	8.44935	4.59395	9.47598	35.5458	114.377	164.074
53	ECU	4		3961.24	176.031	6.25336	1.21754	2.83063	5.9869	21.0261	5.83895	10.0323	3.44027	0.994396	8.41413	14.7106	9.10175	6.33297	1.72101	0.639705	5.96746	2.32295	6.11835	63.0817
54	EGY	2		97170.5	13165.5	21.476	37.5689	90.5229	79.6303	373.815	635.243	908.202	214.7	50.996	982.151	217.198	51.9442	1082.78	1007.56	53.561	124.179	5796.28	587.445	850.21
55	ERI	5		2328.3	75.297	0.0868089	0.50925	0.553997	0.280501	3.73031	1.2711	1.44383	2.86472	0.847843	1.87295	5.91977	0.168073	0.295403	43.0727	0.624421	2.48849	3.1703	1.46215	4.6344
56	ESP	2		18840.6	2860.21	14.8026	12.6085	35.365	22.0587	98.8939	954.978	486.639	29.668	9.99363	273.84	56.8949	29.8995	108.226	22.7874	15.0272	24.2156	67.2341	374.613	222.463
57	EST	2		881.563	287.793	0.540241	1.02038	1.85536	2.18121	12.8809	17.931	41.0051	3.03555	0.840927	11.9239	5.98274	1.15023	133.468	1.45122	0.952579	2.36107	8.1209	22.485	18.6073
58	ETH	5		58577.5	3323.83	5.44454	18.3886	20.2484	27.0564	414.696	87.9726	169.277	89.7578	52.8619	130.45	823.914	13.1536	50.413	862.743	41.1194	68.0193	58.4106	99.1325	290.776
59	FIN	2		2140.05	695.2	1.58238	3.22091	5.25136	6.93112	47.5228	42.4633	87.066	8.59223	2.46964	29.3833	18.6944	3.32612	292.691	4.41604	2.87264	7.50702	18.8216	56.698	55.6897
60	FRA	2	6	27247	15037	24.5622	42.6272	80.821	68.3671	334.183	7762.42	2167.19	107.215	34.4187	1156.87	198.742	49.1749	415.578	61.4881	46.1508	82.0425	168.191	1579.22	657.796
61	FRO	2		5.8634	0.702654	0.000457852	0.00283745	0.0031353	0.00439451	0.0215315	0.0717313	0.125555	0.00543835	0.00198876	0.0375321	0.0129719	0.00201794	0.0990897	0.00569252	0.00209085	0.00511496	0.0173714	0.245768	0.0379347
62	GAB	5		1722.39	31.6713	0.0326162	0.206095	0.216169	0.118712	2.57881	0.0956166	-2.90408e-15	1.16382	0.103048	-2.90408e-15	-2.90408e-15	0.103898	0.000252059	7.96005	13.9792	1.27142	-2.90408e-15	0.109891	3.73176
63	GBR	2	18	41038.1	22940.7	23.4317	90.9399	85.3928	101.951	408.742	2473.65	1799.87	155.807	45.1119	657.878	237.511	52.6098	546.059	90.6199	70.93	99.4657	167.579	14969	864.161
64	GEO	2		5240.94	927.237	1.2627	1.87707	3.49219	3.46803	25.4653	27.0179	43.3116	8.16314	2.46746	36.2614	12.716	2.2765	195.728	37.9208	2.30856	6.66978	453.42	23.3562	40.0539
65	GHA	5		24610.7	1000.95	1.72417	6.16021	13.6207	13.492	71.9122	26.9619	35.6749	45.0017	11.7017	25.3349	21.5543	3.53661	10.6074	399.723	85.5754	35.4739	7.66014	40.5728	144.662
66	GIB	2		6.02673	0.33298	0.00218543	0.00168408	0.0051541	0.00327918	0.011989	0.0908485	0.0543708	0.00438348	0.00157947	0.0404221	0.00720834	0.00415316	0.0113939	0.00345671	0.00222226	0.00332238	0.00888146	0.0455564	0.030889
67	GIN	5		7782.1	125.638	0.352053	0.955264	1.89033	1.02128	5.02012	5.28958	1.58239	5.79543	1.78696	4.22221	3.04513	0.575267	1.18073	63.9255	2.50083	5.12748	0.855718	3.26236	17.2495
68	GMB	5		1001.28	4.97048	0.0227534	0.0433989	0.0710325	0.0376865	0.265409	0.761906	0.220422	0.327042	0.0441527	0.582072	0.173258	0.0524711	0.107009	1.15608	0.0543405	0.103684	0.0977272	0.33292	0.51712
69	GNB	5		1338.22	5.25696	0.0140053	0.0344983	0.0721576	0.0265432	0.256701	0.701817	0.127328	0.34798	0.0476002	0.581854	0.152717	0.0399732	0.0811262	1.61494	0.073034	0.146314	0.0924426	0.25014	0.59579
70	GNQ	5		632.742	11.2481	0.0102639	0.0880486	0.136694	0.0114117	0.372346	-2.57839e-15	-2.57839e-15	0.524377	0.0586869	-2.57839e-15	-2.57839e-15	0.0163406	-2.57839e-15	5.10603	3.55019	0.464018	-2.57839e-15	0.0218397	0.887845
71	GRC	2		8863.06	1475.05	2.74138	5.35358	9.15843	9.87589	46.6889	107.407	182.363	16.1475	4.69038	173.181	21.8772	6.97347	225.522	18.861	4.62429	9.8053	445.803	84.7994	99.181
72	GRD	4		40.3875	0.0146781	0.000198021	9.19593e-05	0.00808528	0.000272193	0.000297558	0.000382881	0.000267737	8.49843e-05	6.72745e-05	0.000234041	0.000278716	0.000133336	0.000126541	5.83629e-05	5.63003e-05	0.000107912	5.63829e-05	0.000499753	0.00337889
73	GRL	3		11.9844	0.842465	0.000751421	0.00193655	0.0033643	0.200727	0.0114209	0.00293415	0.00411219	0.00237042	0.00179435	0.00206905	0.00935255	0.0154474	0.00105083	0.00127173	0.000830008	0.00388015	0.0009854	0.00567547	0.572491
74	GTM	3		7176.39	1301.76	1.39857	2.17566	5.10717	37.4761	11.8163	9.95553	22.8627	2.42381	1.57672	5.92476	9.30585	156.927	4.70455	3.70964	1.26988	3.69791	1.47225	12.9572	1007
75	GUM	1		71.9611	0.965004	0.00163829	0.00788409	0.0046454	0.00791406	0.634008	0.00927583	0.0143764	0.0710247	0.028396	0.00705636	0.0414447	0.004046	0.00321149	0.0034129	0.00202543	0.015673	0.00305611	0.0170782	0.0888368
76	GUY	4		524.968	0.664528	0.0100841	0.00228745	0.38227	0.0104364	0.0234539	0.0386021	0.0200702	0.00470997	0.00175093	0.0108523	0.0142639	0.00531843	0.00676958	0.00238215	0.00201109	0.00365296	0.00318946	0.0263096	0.0961132
77	HKG	1		2392.86	1322.94	1.43518	4.51382	6.01722	8.0249	1089.68	8.4751	14.6899	14.104	9.26903	6.72865	27.8432	4.30197	3.6431	2.62205	2.78957	13.3093	2.83671	16.8262	85.8299
78	HND	3		4808.29	786.375	0.579195	1.41384	2.96367	19.2009	7.21364	3.07493	6.15662	1.55551	0.873944	2.18578	5.21796	44.3126	1.43606	0.934338	0.449034	3.13154	1.00447	5.61534	679.055
79	HRV	2		5672.54	1504.62	3.57149	6.65686	11.8212	11.3019	51.1156	152.83	371.227	15.075	4.56972	365.992	27.6194	7.07842	147.941	9.8896	6.29484	11.5293	57.8618	121.177	121.068
80	HTI	3		10102.6	370.976	0.417787	0.811471	1.54899	11.7185	4.47132	5.32282	6.95461	0.934439	0.547838	3.07863	3.24003	16.8117	1.53244	0.514967	0.382162	1.54131	0.536148	3.49181	307.119
81	HUN	2		16948.8	4356.21	11.061	18.6096	37.636	35.9473	164.452	454.189	1165.01	48.391	14.9219	645.042	99.9933	22.3394	625.122	34.7721	20.6029	40.2239	196.899	370.499	350.493
82	IDN	1	9	114800	82025.2	37.991	255.592	119.321	176.452	1880.61	327.45	600.548	617.412	72552.3	262.269	1291.73	135.851	105.286	137.346	72.5279	571.555	80.5853	570.351	2230.02
83	IMN	2		14.2175	6.72848	0.00701402	0.0317479	0.024521	0.0313501	0.116609	0.546733	0.532711	0.0441364	0.0143376	0.170641	0.0736322	0.0159547	0.15245	0.0290818	0.0226888	0.0301266	0.0481421	4.57307	0.263526
84	IND	1	8	1.71051e+06	923610	511.455	1108.06	1661.98	2683.32	14912.5	3957.78	6720.59	837520	1919.9	3688.17	5039.3	1386.33	1633.34	3533.11	1266.91	2314.93	1746.82	6994.65	25011.1
85	IRL	2		1655.79	598.215	0.876637	3.75456	3.10961	3.76634	13.7205	56.479	60.4192	4.93362	1.85276	19.3608	9.89313	2.00113	16.3061	3.4155	2.88362	3.86642	5.69001	347.227	38.6589
86	IRN	2		69238.2	5407.54	6.58995	26.1368	31.2666	25.303	292.437	169.648	205.419	120.608	43.5136	284.081	219.201	15.7823	647.846	1330.49	45.8529	148.893	1339.22	128.717	326.54
87	IRQ	2		42148.6	4602.99	4.75363	17.5406	32.0482	21.4943	136.361	151.892	164.544	69.2589	24.2846	232.736	94.0053	13.1098	250.619	1022.39	17.6787	72.8118	1805.45	101.924	370.083
88	ISL	2		93.9229	8.03692	0.0134226	0.0398719	0.0606769	0.20883	0.608166	1.09063	1.39095	0.0755742	0.0253396	0.303648	0.562057	0.0393916	0.612539	0.0426672	0.0337512	0.0858233	0.125416	1.95541	0.762753
89	ISR	2		2804.11	479.892	0.695441	1.38074	2.69428	2.51052	10.9937	17.7901	25.4404	7.94382	1.44948	23.8368	6.35474	1.73208	37.8952	36.8604	1.44728	3.3075	254.046	15.4298	28.0847
90	ITA	2	10	24993.9	11928.6	25.6999	39.4915	78.2281	64.4422	283.902	1178.17	1594.2	92.7861	26.3541	6206.32	144.69	44.5988	435.6	61.4042	39.436	67.2012	254.876	650.521	640.711
91	JAM	3		1064.34	65.3972	0.0864754	0.274435	0.360603	2.39963	1.54738	0.88828	1.5456	0.301811	0.134513	0.547159	1.2079	2.05861	0.606889	0.152715	0.227332	0.307495	0.200919	4.03347	48.516
92	JOR	2		2204.94	313.832	0.45603	1.00857	1.80832	1.6008	7.80114	11.1125	15.7377	10.3983	1.40319	15.1722	5.10276	1.09139	22.6813	37.1164	1.03109	2.67873	148.383	9.81682	19.4323
93	JPN	1	11	78271.9	51452.6	49.7629	197.224	196.507	231.852	23196.3	260.381	438.011	350.919	265.983	206.031	19454	128.316	376.981	119.023	68.4685	2789.95	101.724	406.752	2614.37
94	KAZ	1		17313.8	926.932	1.72832	3.03867	5.00195	6.95809	362.481	26.8972	47.4839	17.195	3.5027	32.2717	23.5891	4.1246	250.288	3.69434	2.24894	11.4316	25.9151	20.7237	78.3583
95	KEN	5		15319.1	535.869	1.04397	4.30687	3.18936	3.87834	33.7102	14.7494	27.9489	184.43	4.02825	21.0539	36.3659	3.06353	4.20178	48.3512	56.743	13.7205	5.29781	25.4074	44.3786
96	KGZ	1		4061.71	133.365	0.27164	0.538595	0.734056	0.84337	54.0848	2.70114	5.18379	7.88908	0.598075	3.16074	3.28161	0.483053	36.2012	0.548658	0.351545	1.94938	3.19868	2.54882	8.79701
97	KHM	1		10765.5	1994.68	3.44309	18.8859	9.27045	19.6583	1053.57	30.1388	56.6433	111.575	40.3041	22.0623	94.8568	9.13213	21.3147	7.03791	4.72293	71.5	7.11611	47.3155	366.129
98	KOR	1	16	24297.3	18000.2	18.2819	58.9993	110.731	82.3903	9014.6	87.7907	142.972	124.989	80.763	75.8663	577.891	58.5599	128.938	47.9754	23.6081	6276.97	39.4054	144.366	905.078
99	KWT	2		1020.76	110.792	0.116196	0.55376	0.659354	0.404169	3.67771	2.43191	2.67188	3.61055	2.11377	3.84177	3.31386	0.269531	3.56691	47.4306	0.596804	3.2418	23.8337	2.17089	6.28696
100	LAO	1		5519.87	1697.54	2.27676	12.6984	6.15576	12.2817	1207.78	17.3265	26.9047	104.366	15.2667	12.2925	73.3334	5.9067	8.82075	5.86295	3.58502	25.6316	4.60539	25.7434	126.7
101	LBN	2		3103.12	481.975	0.598361	1.292	2.41045	2.34555	9.46813	17.306	24.1517	5.45403	1.36864	23.8616	5.45276	1.40012	37.9701	47.0966	1.15607	3.05174	260.564	14.1262	22.9012
102	LBR	5		1128.64	35.6265	0.083512	0.232655	0.4652	0.512701	1.46083	0.618306	0.916426	1.34769	0.417722	0.619462	0.605113	0.212199	0.17143	17.3478	2.07999	0.964544	0.147893	0.695333	6.72769
103	LBY	2		4364.98	271.237	0.727717	0.973129	2.94352	1.80728	9.11738	39.289	38.4736	3.12466	0.978738	71.1495	4.04524	1.42532	17.9746	5.32459	1.04934	1.96364	27.5109	23.0408	20.3186
104	LCA	4		60.9353	0.0209161	0.000193148	0.000153231	0.0089493	0.00068015	0.000478683	0.000743705	0.000358001	0.000123619	8.65695e-05	0.000253825	0.000341255	0.000220736	0.000217454	6.49907e-05	5.94848e-05	0.000114955	7.67246e-05	0.00123374	0.00656655
105	LIE	2		4.82907	2.29834	0.00532894	0.00944318	0.0186096	0.0151855	0.0746753	0.376581	0.604041	0.0317854	0.00782419	0.597313	0.0369617	0.0105761	0.0800963	0.0144807	0.0108004	0.0174787	0.0432089	0.19365	0.150302
106	LKA	1		14796.8	2626.99	3.40748	8.26801	8.88942	19.7789	172.353	33.9721	56.8715	1821.53	10.141	27.5522	48.1121	12.4367	12.518	19.3581	8.02372	19.1644	10.8615	80.0111	253.742
107	LSO	5		2224.98	1003.12	0.954512	3.42017	3.89114	3.68448	24.4033	6.24688	9.16281	12.1904	1.56068	6.65474	12.4535	1.93855	1.61628	1.93468	852.908	4.29889	2.81061	13.0728	39.9132
108	LTU	2		5122.32	1797.54	3.33791	5.47326	10.7817	10.6652	67.372	127.906	315.215	17.7138	4.89055	95.2928	33.5833	6.85731	790.187	8.04256	5.60799	13.2799	53.9362	125.948	101.446
109	LUX	2		278.653	150.17	0.298377	0.5286	1.02069	0.896021	4.5506	48.064	42.6981	1.52069	0.447235	10.485	2.38104	0.621609	5.23804	0.799391	0.627121	1.05103	1.93916	18.4701	8.53334
110	LVA	2		3416.27	1103.46	2.55007	3.64908	8.90722	7.0361	44.0442	73.7577	179.27	12.5225	3.18587	52.8599	21.7505	4.38428	479.756	5.33871	4.22766	8.46654	32.9389	86.8725	71.9384
111	MAC	1		64.3425	35.0855	0.0342451	0.102321	0.107888	0.171686	29.7714	0.188699	0.316981	0.338483	0.310407	0.155934	0.748869	0.0875938	0.113063	0.065121	0.0491115	0.346051	0.0663685	0.32275	1.78849
112	MAR	2		16496.3	543.476	1.89839	2.6226	9.41537	5.82795	20.7169	156.284	74.5041	13.2553	1.80353	60.102	16.0325	4.83547	16.1473	7.10262	2.34266	4.92272	12.1638	73.0664	60.4322
113	MCO	2		7.91495	4.30724	0.00861453	0.0123317	0.0255441	0.0207381	0.0918662	1.01995	0.438318	0.029338	0.00849836	1.92372	0.049006	0.0147806	0.11877	0.0198204	0.0128249	0.0222772	0.0753949	0.211826	0.20362
114	MDA	2		5777.85	1617.26	4.53559	8.77764	10.5668	10.7584	66.0757	104.271	210.753	21.5547	6.95652	106.549	34.819	8.31689	591.317	8.5364	5.82685	13.6937	200.396	97.2644	106.291
115	MDG	5		10192	749.191	1.2459	3.15384	3.94799	8.1991	39.9369	69.3228	33.9933	13.4048	3.58779	14.552	26.5455	3.42212	3.9041	2.94223	414.492	5.13639	3.15423	20.6398	77.6106
116	MDV	1		65.1523	14.2253	0.0116692	0.0263027	0.0393741	0.0566399	0.389435	0.0818413	0.135756	12.2576	0.0436859	0.0783088	0.117314	0.0294277	0.0306549	0.0711649	0.027549	0.0518959	0.0399317	0.157238	0.579498
117	MEX	3	12	38867.6	23345.7	20.1172	18.8446	60.8031	303.18	108.506	35.632	46.8647	18.9784	10.7472	23.6778	104.215	15909.3	9.89065	12.894	7.96459	29.1242	8.65978	57.1671	6559.08
118	MKD	2		3346.7	559.151	1.26154	2.53204	4.13484	4.10795	19.8963	53.594	105.829	6.52903	2.03235	90.2375	10.0617	3.11672	81.9945	5.72587	2.12614	4.22364	77.3079	41.1465	43.2933
119	MLI	5		11707.4	255.551	0.603696	1.47786	3.57237	1.27439	8.58904	14.2708	6.89314	10.3423	3.15283	14.2648	6.63323	0.860641	1.45466	131.564	3.69741	6.98926	5.51133	6.70759	27.6918
120	MLT	2		296.543	37.0983	0.0976771	0.139979	0.36464	0.263367	1.23487	6.63127	5.31069	0.364482	0.120849	10.2939	0.594558	0.193524	2.30826	0.324267	0.144018	0.304386	2.34793	3.1434	2.91622
121	MMR	1		55243.2	15529.2	14.4229	55.3289	41.5392	78.3329	5894.76	109.82	178.379	6610.49	163.212	127.291	593.607	36.9454	44.2913	61.6856	25.4169	403.655	36.485	200.886	852.627
122	MNE	2		713.431	130.961	0.3075	0.509628	1.01015	0.905214	4.43244	13.9851	26.3128	1.38431	0.426319	30.0333	2.25227	0.661372	16.308	0.971092	0.50186	0.957304	10.3749	10.2803	9.34758
123	MNG	1		2137.71	350.001	0.49917	1.19586	1.3773	2.35208	213.979	3.58041	5.79792	3.22762	1.25386	3.82218	10.3243	1.19276	49.1895	0.946118	0.581422	13.3684	2.15579	5.00296	30.1548
124	MNP	1		9.96388	0.226301	0.000309925	0.00143348	0.000912333	0.00153849	0.156541	0.00179575	0.00280773	0.0165482	0.0059515	0.00138556	0.00999222	0.000801128	0.000783234	0.000708118	0.00040512	0.0032459	0.000625061	0.00321305	0.0173033
125	MOZ	5		10647.6	1474.79	1.60807	5.679	6.64207	5.40055	43.922	7.28206	21.1059	26.5994	2.79037	12.2888	20.5572	3.18096	3.47548	2.33037	1217.56	7.26722	4.80932	22.7792	59.5124
126	MRT	5		3160.84	21.3653	0.0822832	0.138384	0.413817	0.164932	1.23559	2.42837	1.27327	0.717064	0.1817	2.55884	0.928562	0.157374	0.588592	5.2406	0.182976	0.41692	0.736715	1.19882	2.72044
127	MWI	5		10580.1	1182.99	1.48086	5.51954	5.57124	9.22014	36.2614	17.002	37.9916	18.6602	3.47416	19.1243	33.9644	4.58101	6.57674	0.41912	813.902	6.78004	5.12312	36.1639	121.171
128	MYS	1		14211.2	3433.81	9.66162	93.5553	31.1984	42.7056	674.981	55.0844	89.7941	175.623	1044.63	38.3558	321.66	20.5963	18.9542	26.9736	18.0292	130.505	16.0039	118.997	506.507
129	NAM	5		1772.31	336.943	0.328195	1.21407	1.43349	1.33114	10.2883	1.98667	2.53304	4.41079	0.536292	2.40747	4.56494	0.685581	0.464221	1.25979	282.612	1.68377	0.962513	4.33579	13.904
130	NCL	6		15.2683	0.341291	0.000434789	0.222954	0.00130333	0.00166669	0.0261696	0.00760882	0.00309676	0.00499947	0.00284211	0.00394157	0.0297766	0.000827878	0.000678356	0.00125303	0.000928577	0.00531767	0.00111406	0.00458369	0.0217943
131	NER	5		20958.3	636.028	1.56404	3.71007	9.67005	3.39349	21.7118	34.6122	19.0038	26.1528	9.05185	34.5375	16.8643	2.29526	3.63499	300.309	8.99939	23.2079	24.5412	18.5056	74.2621
132	NGA	5		120718	5344.68	14.464	30.8212	148.745	37.2165	208.986	166.246	119.51	255.36	79.3677	123.326	121.097	29.3349	17.9451	2361.47	140.981	126.963	98.4039	155.266	1109.18
133	NIC	3		1582.86	167.785	0.138627	0.319047	0.712815	4.67724	1.71437	1.07674	0.948971	0.306094	0.249364	0.384002	0.834659	12.3684	0.301038	0.158123	0.120143	0.354888	0.13766	1.36337	141.619
134	NLD	2		11145.8	5056.02	10.1357	20.8915	36.9754	32.5646	167.636	1002.78	1584.77	56.7984	17.9522	329.045	85.7111	22.1688	243.992	31.7444	23.366	39.7518	75.443	950.123	324.174
135	NOR	2		2088.93	514.145	1.10708	2.92638	4.06558	6.16165	28.1857	51.9256	90.2882	6.00437	1.87963	24.3541	19.7258	2.81439	126.083	3.78751	2.25894	6.10879	12.6098	83.594	40.2651
136	NPL	1		32344.5	11452.6	7.34637	15.6935	23.7995	40.2369	223.081	58.6576	100.243	10174.7	26.6659	54.4333	74.2884	20.0768	24.6055	50.034	18.0871	34.5174	25.5275	103.443	377.194
137	NRU	6		0.119578	3.63924e-06	0	1.41632e-06	9.29632e-08	0	5.68716e-07	7.6558e-08	1.06634e-07	1.25774e-07	0	6.83553e-08	3.22637e-07	1.64053e-08	0	0	0	1.53116e-07	6.56211e-08	2.18737e-07	4.07398e-07
138	NZL	6		891.276	69.533	0.122427	26.4512	0.41477	1.55638	8.28791	1.79289	2.56021	1.03786	1.31426	1.09587	7.40671	0.6066	0.372264	0.536184	0.504528	2.57626	0.225409	2.81828	9.85295
139	OMN	2		1678.39	15.65	0.0141844	0.156595	0.0788377	0.0697114	1.96065	0.243782	0.259243	0.646437	0.183844	0.335933	1.55086	0.0443129	0.429534	5.1973	0.0916137	1.39649	1.22368	0.33687	1.43016
140	PAK	1		227510	24398.1	30.1873	79.4006	61.7398	257.31	1214.36	321.61	591.96	17523.2	124.208	291.272	339.235	80.4181	106.651	400.309	75.9847	245.647	120.236	513.294	2021.09
141	PAN	4		808.68	12.6888	0.0718957	0.0700287	0.453395	0.300402	0.40926	0.373294	0.858676	0.378109	0.538919	0.554392	0.5162	0.486403	0.482394	0.0895335	0.0588006	0.444235	0.1232	0.438477	6.04122
142	PER	4		15962	830.713	22.3167	7.2537	16.7579	28.2478	146.423	26.8093	30.7092	23.9237	6.32461	41.1524	76.0517	42.6873	6.22588	4.90583	3.36771	23.5372	7.05487	30.2774	286.687
143	PHL	1		81602.1	13081.1	24.1234	128.592	90.2254	299.344	3729.33	235.806	450.805	613.146	952.853	161.749	1973.64	103.891	66.8822	72.6918	42.7157	775.809	56.0005	412.094	2891.45
144	PLW	1		1.13912	0.0345965	0.000142048	0.00116658	0.00045074	0.000609542	0.00682747	0.000793732	0.00108213	0.00268676	0.00485679	0.000507194	0.00372789	0.00032699	7.39659e-05	0.000329455	0.000214479	0.00113251	0.000240357	0.00172131	0.00770661
145	PNG	6		4562.74	231.899	0.302178	83.5105	0.780702	0.828849	21.9549	2.13824	8.15838	3.22931	45.6666	8.0947	25.0081	0.382929	0.650833	1.04167	0.575468	6.99773	0.787433	8.36272	13.4282
146	POL	2		35669.1	9970.49	22.0498	37.8397	74.0584	72.1994	367.762	1020.82	3047.58	104.803	31.3772	898.932	193.44	46.1095	2024.89	63.0606	42.2184	78.4992	283.565	886.814	674.481
147	PRK	1		35415	20197.4	25.7347	61.8586	456.827	96.1955	15056.1	127.914	196.515	138.646	64.4784	97.1283	787.952	136.206	222.58	79.0235	28.4262	1381.01	44.3608	175.42	1021.04
148	PRT	2		5958.54	551.3	2.73339	3.01935	9.45631	6.93297	21.9474	143.282	94.2274	5.7979	1.78059	45.2387	12.5212	5.27725	17.7283	4.60996	3.79219	5.49477	12.4486	97.207	57.8046
149	PRY	4		2588.3	513.164	44.4147	0.602296	399.534	2.04629	7.0643	4.75304	8.01088	1.15844	0.714065	5.00637	5.5405	2.80117	1.73064	0.804607	1.07568	1.3587	0.774667	3.77461	21.9991
150	PSE	2		2300.44	382.862	0.56921	1.1103	2.10545	1.98186	8.90411	14.111	20.3716	6.91086	1.22224	19.1807	5.14232	1.34674	29.6472	30.3678	1.19048	2.7681	200.841	12.3918	22.6994
151	QAT	2		406.782	29.4663	0.0266126	0.238382	0.150492	0.107829	1.65306	0.437671	0.483146	1.22129	0.329109	0.579491	3.12867	0.0684902	0.611275	11.1815	0.193597	2.30871	4.45466	0.515865	1.77648
152	ROU	2		33552.9	7202.75	15.9915	27.1158	49.5817	52.7791	280.674	571.811	1246.18	91.6836	27.6282	801.084	138.139	40.1271	1712.58	63.9779	26.0202	57.5886	961.267	501.513	537.011
153	RUS	2	13	250050	107119	89.1713	138.64	303.768	365.262	3547.27	2462.02	4882.94	817.451	167.351	2187.99	1750.6	231.453	78897	379.645	137.431	570.218	4284.27	2428.6	3477.83
154	RWA	5		6913.75	117.536	0.399041	0.909142	0.884175	1.45972	13.3086	4.70192	6.31787	9.39347	0.85227	3.85702	7.50807	1.18966	2.36962	3.31095	41.2098	2.07117	0.920952	4.38655	12.4864
155	SAU	2	14	18422.4	1673.79	1.03852	9.33246	8.83753	3.9941	43.8977	21.7455	23.4643	58.5181	12.7578	29.6406	48.9615	3.12788	30.8804	1070.71	7.43046	41.6638	167.493	24.0156	66.2793
156	SDN	5		34640.5	1263.4	1.02456	8.25066	9.66709	3.34774	42.8912	19.1302	13.5279	54.4425	10.5068	33.533	22.6958	2.78342	2.1206	839.402	14.2084	40.7533	52.9607	21.7508	70.4028
157	SEN	5		7252.26	36.4452	0.108772	0.217962	0.47906	0.293551	1.81212	6.98897	2.04876	3.39168	0.25092	4.52541	1.1194	0.337696	0.696433	6.13633	0.285435	0.570267	0.674721	2.83974	3.66795
158	SGP	1		1181.42	241.146	0.583063	20.9395	2.30608	3.0449	40.7605	3.92849	7.73247	11.9942	71.7862	2.65343	19.0136	1.2669	1.18831	1.74095	1.35667	9.9317	1.06318	10.0691	29.7866
159	SLB	6		171.189	0.49109	0.000380115	0.217813	0.00104084	0.000305268	0.0201289	0.0017474	0.000338419	0.00451421	0.200869	0.0106212	9.0664e-05	1.138e-06	1.20345e-17	0.00154095	0.000303392	0.00202073	0.00121742	0.012901	0.0152568
160	SLE	5		4061.54	72.4565	0.187974	0.54977	0.928765	0.735477	2.52383	2.24478	0.549233	2.86759	0.932843	0.874583	1.39218	0.330689	0.563155	41.9249	1.71537	2.17075	0.33957	1.21532	10.4097
161	SLV	3		3397.35	507.157	0.421791	0.766382	1.761	12.2956	4.156	2.72461	6.57886	0.922712	0.51449	1.66514	2.95775	33.2481	0.974135	0.634032	0.341572	1.04605	0.423076	3.04684	432.679
162	SMR	2		6.63808	3.08551	0.00628708	0.00955574	0.0189941	0.0158442	0.068808	0.280025	0.382851	0.0214918	0.00623911	1.67642	0.0361553	0.0109821	0.123725	0.0150945	0.00928733	0.0163643	0.0680095	0.161772	0.157598
163	SOM	5		6434.01	61.359	0.0761514	0.475498	0.388094	0.233029	3.17958	0.849947	0.931308	2.91332	0.653019	1.10292	4.03022	0.165201	0.283741	33.1357	4.09833	2.33447	1.77879	1.09474	3.63491
164	SRB	2		11013.3	2014.11	4.67728	8.11756	15.4442	14.9135	74.1362	193.638	471.743	22.9345	6.98072	311.619	38.9361	10.8204	320.452	16.2153	8.24889	16.2831	163.6	162.995	152.359
165	SSD	5		4984.33	68.037	0.0932376	0.56443	0.621008	0.327684	4.85849	1.55245	1.62441	4.30352	0.857603	2.27815	3.23428	0.239867	0.329812	23.3488	10.462	2.54544	3.02203	1.89045	5.88331
166	STP	5		69.7859	1.76875	0.00271742	0.00891499	0.0107944	0.00572544	0.122222	-6.74502e-15	-6.74502e-15	0.0440717	0.0032677	-6.74502e-15	-6.74502e-15	0.00359065	-6.74502e-15	0.0843358	1.33905	0.0314709	-6.74502e-15	0.0100197	0.102567
167	SUR	4		306.079	0.966096	0.00962243	0.00451021	0.368978	0.0207753	0.0466812	0.100583	0.043483	0.0100312	0.00376581	0.0262495	0.0331103	0.00835606	0.0178575	0.00493982	0.00368031	0.00762437	0.00724187	0.0559634	0.192643
168	SVK	2		7161.06	1929.18	4.92184	8.16092	16.122	15.4782	73.5896	211.177	538.833	21.7093	6.58252	267.757	41.68	9.88812	276.271	15.2861	9.27637	16.4834	74.1147	174.042	147.803
169	SVN	2		1468.59	497.166	1.24301	2.24688	4.06557	3.58213	16.4872	50.8613	121.488	4.99065	1.55562	145.556	8.35114	2.29336	36.4145	3.22571	2.26242	3.70216	13.5733	38.8622	36.4051
170	SWE	2		2698.81	828.583	2.33204	5.10405	7.56953	8.24802	45.6632	82.7441	170.668	10.215	3.26447	44.6212	22.7626	4.75538	199.481	6.15609	4.215	9.60617	19.6003	108.328	73.249
171	SWZ	5		793.197	375.961	0.361902	1.35698	1.45887	1.41391	9.11083	3.82831	4.26276	4.54344	0.829369	3.03068	5.2785	0.737299	0.785738	0.762526	313.427	2.1437	1.12755	6.87062	14.6312
172	SYC	5		19.2712	0.12186	0.000556905	0.00123291	0.000954584	0.00092975	0.00487646	0.0185495	0.0138381	0.00198722	0.000710615	0.0115977	0.0083204	0.00074826	0.00530089	1.88797e-07	0.00985686	0.00204153	0.000855981	0.0218286	0.0176732
173	SYR	2		14958.8	3282.23	3.15543	6.19758	15.4097	12.0164	50.5774	93.0143	140.341	27.3763	8.18191	133.246	30.0922	9.8357	183.726	261.068	6.43712	18.0764	2075.75	75.0375	132.694
174	TCA	3		2.99192	0.129158	0.000156433	0.000298141	0.000600205	0.00560623	0.00152574	0.000437797	0.000593913	0.000308983	0.0002298	0.000330001	0.00111076	0.00635274	0.000179422	0.000208015	0.000134989	0.000524686	0.000118695	0.000713696	0.109728
175	TCD	5		14031.6	624.984	0.745734	4.00373	5.86653	1.53666	17.4392	9.47631	5.58592	24.9027	5.81038	15.5505	9.23223	1.35118	1.03867	425.147	5.2779	17.5825	22.8082	9.94748	41.6815
176	TGO	5		6538.88	293.581	0.718515	2.12485	4.69567	2.56934	15.5219	7.30296	5.17988	13.8626	4.40352	8.37674	6.00051	1.16684	2.27594	128.448	33.581	8.70287	1.91158	8.55752	38.1807
177	THA	1		42300.9	11939.2	25.5254	213.329	68.7656	156.558	6161.08	212.697	327.152	1030.85	285.805	137.478	869.128	77.4023	66.321	84.5129	49.0925	251.956	50.8501	340.324	1530.36
178	TJK	1		8645.11	178.85	0.180429	0.400853	0.862074	0.824294	25.9154	3.85832	5.48497	15.4867	0.59049	4.03252	3.65005	0.409268	94.8318	0.655645	0.37141	2.64176	6.98274	2.88409	8.78699
179	TKM	2		8586.22	286.25	0.368431	0.803192	1.3755	1.41671	21.0371	9.33416	14.5005	6.4628	1.20551	12.5414	7.60095	0.896021	101.83	17.7262	1.25367	4.33276	59.2842	8.29701	15.9838
180	TLS	6		441.652	48.0791	0.0373008	8.91933	0.110271	0.0613781	1.92965	0.198123	0.304363	0.389646	33.3373	0.161048	0.22774	0.021425	0.0124484	0.114516	0.0660273	0.101471	0.0751682	0.445621	1.56621
181	TTO	4		496.528	2.29439	0.00720145	0.00811821	0.20145	0.0751542	0.0495741	0.0804586	0.027769	0.00804966	0.0112588	0.0284523	0.0384281	0.0780793	0.00594447	0.00366314	0.00341924	0.0169054	0.00637046	0.0398552	1.60424
182	TUN	2		9916.43	867.794	2.63373	2.99906	15.0124	6.4355	27.1295	215.334	131.142	9.63503	3.04508	186.021	14.2745	5.27986	37.1772	7.36339	3.42222	6.21563	40.101	77.8163	76.7566
183	TUR	2	17	44364.3	17926.8	10.5418	18.9406	36.4134	42.3643	194.101	332.861	605.356	71.0333	21.7756	422.747	98.4396	25.0707	1058.08	255.39	19.8288	49.5436	13933.6	310.296	420.362
184	TWN	1		17543.4	6066.71	13.4552	47.4923	48.5597	68.6812	3655.3	63.8173	119.667	245.23	110.74	55.4077	388.518	36.9204	34.3854	25.9483	27.8196	159.678	25.3349	140.594	799.171
185	TZA	5		29655.1	1336.57	2.42318	7.39822	6.61583	18.4271	146.568	45.7123	46.1393	88.0032	7.28416	25.0589	120.419	16.5942	10.7262	37.1759	581.07	20.9695	10.6748	36.8749	108.435
186	UGA	5		22959.2	369.166	0.970899	3.54617	2.57303	3.81234	29.4168	17.2561	22.8212	51.9375	2.85572	17.4739	27.3674	3.127	4.65238	24.8537	84.9153	8.255	3.45942	18.7446	41.1273
187	UKR	2		109129	32673.4	52.2259	85.9908	166.671	194.274	1309.33	1663.9	3644.35	432.569	111.935	1707.36	595.231	143.767	15160.8	175.521	83.0729	256.673	3464.8	1559.06	1865.82
188	URY	4		2005.22	407.898	129.039	0.675738	183.894	3.35725	11.705	6.05297	12.2251	1.40704	0.6539	6.37795	4.84161	5.54569	2.4016	0.762361	2.39788	1.33171	0.798082	6.25697	28.1742
189	USA	3	19	132319	93469.7	80.0767	245.822	343.336	5373.48	1058.89	305.627	444.501	221.528	177.761	208.437	965.961	2089.91	122.276	146.411	85.5293	467.924	92.9182	545.424	80493.9
190	UZB	1		36753.9	924.235	1.61313	2.85671	5.88575	5.3942	196.48	23.7096	38.834	39.7813	4.45358	27.8804	23.4181	3.03645	401.814	3.67719	2.47661	22.3951	47.5924	19.0154	53.9214
191	VCT	4		45.0018	0.0276221	0.000232867	0.000284504	0.00945795	0.00115598	0.000725018	0.00127041	0.000573257	0.000199084	0.000102531	0.000344922	0.000507677	0.000243125	0.000419813	0.000111485	9.3323e-05	0.000187242	0.000121178	0.00231521	0.00927653
192	VEN	4		12639.3	169.367	0.879257	0.728624	10.0412	7.18909	4.78276	4.45923	3.63636	0.969338	1.20633	5.1045	3.71575	5.56141	0.881916	0.421412	0.329712	1.46757	0.671356	3.95204	113.369
193	VNM	1		68687.3	19634.9	24.6405	179.936	73.1488	144.669	14214.7	228.629	364.364	463.46	389.738	160.457	949.085	65.5947	234.703	54.3502	38.5945	416.56	55.8173	278.216	1298.23
194	VUT	6		117.644	0.780085	0.000759839	0.643904	0.00221672	0.0011823	0.0374743	0.00410745	0.00225784	0.0164898	0.00871037	0.00246456	0.0220947	0.000178585	0.00100598	0.00249286	0.00183404	0.00267026	0.00154106	0.0065057	0.0221946
195	XKX	2		160.996	26.3915	0.056739	0.107638	0.198155	0.186972	0.93592	2.658	5.38029	0.297165	0.0932431	4.67057	0.470646	0.140568	3.90974	0.233624	0.100067	0.198865	2.75033	2.04069	1.96228
196	YEM	5		25362.8	866.714	0.654844	5.7805	5.0936	2.40228	73.9305	9.65756	9.19047	52.6152	7.82457	13.1708	33.4757	1.87801	1.82758	504.079	5.12285	39.909	45.4696	11.5705	43.062
197	ZAF	5	15	43805.7	27108.4	23.8484	84.5377	96.7997	86.9013	632.465	167.802	245.747	290.247	40.8348	171.267	309.31	47.2489	36.9587	47.3276	23457.3	101.769	83.8057	338.755	845.477
198	ZMB	5		9804.5	1110.45	1.59948	4.73607	5.76618	5.82768	89.1097	9.3486	15.0158	83.1822	2.77647	13.5565	22.6496	3.26719	3.72438	2.30885	749.659	7.73413	3.5555	20.7855	65.8443
199	ZWE	5		9284.14	1914.96	1.88254	6.89751	8.03082	7.30603	51.5256	10.9212	17.3415	26.9361	3.12975	13.4012	25.3378	3.91465	2.8724	4.10565	1614.37	8.89085	5.50789	26.3518	76.2324

## Sheet: cbdGEMM5
				Region	G20	G1	G2	G3	G4	G5	G6	G7	G8	G9	G10	G11	G12	G13	G14	G15	G16	G17	G18	G19
Num	Code	Regions	G20order	total	total	Argentina	Australia	Brazil	Canada	China	France	Germany	India	Indonesia	Italy	Japan	Mexico	Russia	Saudi Arabia	South Africa	South Korea	Turkey	United Kingdom	United States
1	ABW	4		15.9441	0.106472	0.000676208	0.00062153	0.00683734	0.00274881	0.00313262	0.00448596	0.00304979	0.000811113	0.00232027	0.00208429	0.00211333	0.00228264	0.00100139	0.000364443	0.00027589	0.000947208	0.000524535	0.00394074	0.0682534
2	AFG	1		28629.7	345.375	0.508991	1.14088	1.40379	3.39215	40.7497	7.08482	12.1445	150.562	1.89159	8.10897	7.81826	1.19872	47.6169	4.5392	1.21073	5.11153	13.2764	8.2703	29.3458
3	AGO	5		10889.7	819.688	1.07112	3.48626	4.67487	5.36937	166.578	14.2552	8.09654	10.384	2.96907	7.25133	15.0818	3.83952	1.88368	7.13966	405.415	25.3781	2.3957	11.1685	123.25
4	ALB	2		1874.31	307.717	0.72474	1.21227	2.36547	2.16786	10.4064	31.4837	54.4017	3.33768	0.991049	70.4391	5.0775	1.57979	37.7678	2.40645	1.14783	2.23034	35.0213	22.1593	22.7962
5	AND	2		27.296	7.1378	0.0190868	0.0249867	0.0548608	0.0406178	0.192531	3.15219	1.16454	0.0594363	0.0202663	0.54623	0.117479	0.0385549	0.284394	0.0387082	0.0275672	0.0477596	0.13563	0.777103	0.395853
6	ARE	2		1802.66	58.1476	0.0478362	0.687099	0.315828	0.251858	4.52677	0.927667	1.05723	3.67002	0.768984	1.35417	7.84085	0.148669	1.65181	16.8083	0.403094	4.39968	7.24855	1.6883	4.35094
7	ARG	4	1	20876.1	7654.49	4407.54	12.0224	1729.5	34.3534	171.469	123.378	188.367	27.4621	12.9888	141	90.4574	53.9727	34.11	10.1199	52.5139	24.4094	14.0224	87.4031	439.397
8	ARM	2		3730.52	689.652	0.610438	1.35981	2.42248	2.30303	15.7027	15.7726	24.2453	5.6957	1.84856	23.1642	8.91833	1.34506	74.5598	41.2658	1.74814	5.38894	422.984	12.7958	27.5215
9	AUS	6	2	3475.2	1452.05	0.722306	1147.01	2.49153	5.94157	59.0108	4.31955	7.27606	21.1209	23.8885	4.71582	70.3087	2.66826	2.49103	4.41821	4.75425	21.7638	1.75227	11.2051	56.1915
10	AUT	2		4676.8	1792.89	4.58341	8.24629	15.4826	13.4982	67.3376	215.537	566.54	20.07	6.4199	345.931	33.3591	8.76943	120.915	12.2228	9.35225	14.666	42.0071	157.585	130.363
11	AZE	2		9807.01	1727.71	2.3278	4.01621	7.40184	7.47294	71.2151	58.3506	96.4878	19.6429	5.40374	89.306	33.5761	4.83071	618.31	82.775	5.34457	16.9322	470.114	47.3266	86.879
12	BDI	5		5459.1	93.7429	0.403139	0.791003	0.770891	1.15589	7.44122	4.17506	5.41523	6.34459	0.734523	2.8466	6.43775	0.98748	2.44057	3.11029	35.11	1.61142	0.781959	3.6591	9.5262
13	BEL	2		6824.55	3164.55	6.62222	12.4402	23.2444	20.8212	106.257	963.07	722.574	39.078	10.8943	203.602	53.8564	13.7579	127.233	19.0032	14.1172	24.4453	43.9892	557.885	201.662
14	BEN	5		5765.75	234.172	0.558196	1.65395	4.6955	1.44191	10.5383	5.31177	1.99739	12.2141	3.92603	5.04684	4.04655	0.919595	1.11723	116.62	18.8685	6.6911	1.81286	5.22808	31.4845
15	BFA	5		12774.2	408.789	0.855268	2.36075	5.13087	1.91619	12.7055	22.9241	11.4738	15.2098	5.52679	21.4914	14.3076	1.25682	1.87566	214.902	6.15494	11.6011	6.86594	10.2486	41.9817
16	BGD	1		147329	58344.3	41.0508	99.6638	139.333	271.146	3179.77	425.224	755.553	47363.1	169.72	397.922	471.737	118.871	243.961	383.822	89.0547	225.567	141.915	785.842	3041.06
17	BGR	2		14777.3	3420.84	7.19229	15.0102	21.8051	24.0394	116.208	260.102	535.698	40.2006	20.0357	363.798	63.3419	29.8097	655.033	34.5846	12.8529	25.2853	735.964	209.443	250.438
18	BHR	2		448.847	33.8328	0.0300829	0.247676	0.190908	0.107497	1.34018	0.62483	0.680943	1.51872	0.348732	0.806217	1.99307	0.0760963	0.915185	14.6428	0.180873	1.54913	6.06644	0.672124	1.8413
19	BHS	3		83.5997	12.0569	0.00940067	0.0218942	0.0461567	0.507845	0.122749	0.0421428	0.0921812	0.0224615	0.0162888	0.0245706	0.0962119	0.366942	0.0139522	0.0137953	0.00789665	0.040842	0.0103954	0.0724691	10.5287
20	BIH	2		5002.79	1069.65	2.55405	4.49311	8.33663	7.86203	36.9866	110.454	261.718	11.1372	3.45876	227.5	19.7828	5.2459	124.335	7.00596	4.42501	8.29839	57.5546	86.3579	82.1406
21	BLR	2		18049.7	7149.86	10.9872	17.8841	35.9943	36.3081	260.866	383.342	895.018	66.8303	17.53	322.057	125.306	24.4963	3901.18	28.1455	17.4567	48.581	263.581	349.544	344.75
22	BLZ	3		116.982	18.3134	0.0135815	0.0247397	0.0636498	0.524965	0.195156	0.0686241	0.0672239	0.0287073	0.0177347	0.0514852	0.144356	1.03409	0.0179755	0.0172576	0.0104676	0.0679475	0.0128562	0.134624	15.818
23	BMU	3		22.4729	4.79535	0.00332345	0.00699947	0.0172581	0.32255	0.0420614	0.0112476	0.0156315	0.00874937	0.00579516	0.00807255	0.0295639	0.117407	0.0037416	0.00498035	0.00268677	0.0126555	0.00351629	0.020949	4.15816
24	BOL	4		5436	159.489	25.1792	0.784709	39.0614	3.43905	15.4876	3.50405	4.73629	2.93465	0.737971	5.05963	8.24734	5.01385	0.97837	0.634744	0.741737	2.46653	0.813498	3.76297	35.9054
25	BRA	4	3	54391.6	31302	606.824	28.9289	27383.4	117.388	503.43	183.803	304.186	88.9543	32.0411	175.182	209.104	157.366	55.1648	36.2942	43.3971	58.2019	38.5225	163.015	1116.76
26	BRB	4		119.835	0.0803368	0.000567233	0.000978965	0.0212434	0.00396042	0.00191569	0.0041201	0.0016511	0.000544952	0.000271548	0.000998924	0.00139534	0.000688385	0.00130064	0.000363456	0.000284545	0.00047811	0.000352316	0.00742277	0.0317989
27	BRN	1		38.0773	5.7557	0.0128285	0.157041	0.0394175	0.0581572	1.12735	0.0696875	0.10694	0.141763	1.4148	0.0475461	0.989845	0.0303812	0.0168168	0.0298522	0.0200834	0.492308	0.0212593	0.167249	0.81237
28	BTN	1		378.449	157.557	0.104452	0.231344	0.338022	0.542615	8.3507	0.801514	1.36911	134.472	0.379077	0.744892	1.10597	0.279406	0.376325	0.674702	0.244382	0.486796	0.340336	1.4229	5.29251
29	BWA	5		1052.24	426.755	0.394065	1.43764	1.6693	1.56878	10.4741	2.51363	3.6737	5.18423	0.645811	2.79575	5.29722	0.817154	0.59523	0.923161	363.767	1.8429	1.15243	5.94537	16.0567
30	CAF	5		4900.26	29.1216	0.0206173	0.296431	0.231668	0.0282662	0.534854	0.145961	0.0405318	1.74903	0.224603	0.222155	0.0327307	0.029029	0.00595408	14.998	6.66127	1.53258	0.655847	0.208958	1.50313
31	CAN	3	4	7965.28	5845.42	4.59268	13.5082	19.6449	2349.82	90.5455	21.7258	31.6759	15.9496	12.9534	14.7644	90.6508	61.3949	7.97067	7.90926	5.70806	31.0371	6.21026	43.9629	3015.39
32	CHE	2		2733.33	1320.36	3.11056	5.39976	10.8265	8.83733	43.1695	304.563	323.848	19.6969	4.41953	279.916	21.7324	6.1124	43.3383	8.20073	6.12807	10.0958	22.7858	111.287	86.8972
33	CHI	2		11.494	5.16042	0.00704581	0.0184384	0.0247946	0.0242034	0.111133	2.09978	0.622482	0.0344418	0.0125921	0.213753	0.0758555	0.0161928	0.160665	0.0219521	0.0160443	0.0296725	0.0476835	1.40396	0.219727
34	CHL	4		5133.42	581.046	50.7266	3.58913	39.5811	14.3497	71.7061	17.4965	20.2958	12.6988	4.93371	20.1015	69.5924	45.6837	3.94773	3.91441	2.34541	16.0424	4.0181	17.5407	162.483
35	CHN	1	5	1.77226e+06	1.41889e+06	1137.77	3295.22	3281.69	5648.87	1.24848e+06	6424.48	10613.5	9664.49	3667.07	5426.41	26101.6	2766.87	5524.8	2209.4	1402	13357.7	2269.67	10062.2	57562.4
36	CIV	5		12629.9	345.88	0.74418	2.2467	5.07948	1.60948	13.1271	3.80445	0.384613	14.387	4.93134	3.27578	5.35976	0.966949	0.189064	197.922	35.3905	10.5193	0.356276	5.05232	40.5336
37	CMR	5		17159.6	738.014	0.958373	5.02629	8.55419	2.18436	28.7578	12.913	2.3934	30.817	7.63859	29.5432	9.03215	1.75732	1.15054	459.761	27.1783	22.283	15.8782	12.5638	59.6232
38	COD	5		39971.4	747.341	1.68654	4.38631	6.25633	7.27235	70.2716	22.4449	20.3354	28.6096	3.13963	15.4762	10.3711	5.38948	10.4203	18.8777	334.292	22.5164	3.26372	23.2999	139.032
39	COG	5		2244.68	83.1939	0.198151	0.527015	0.877062	0.959733	12.6193	2.88865	2.4678	2.30039	0.470486	1.81842	1.50057	0.685654	1.34743	6.81529	18.4675	5.23046	0.519463	2.82188	20.6786
40	COL	4		13066.5	244.566	5.99494	1.21998	32.7966	10.1875	7.26845	5.91338	8.92164	1.73845	1.41264	6.47892	5.90864	10.4703	2.37993	0.932026	0.641936	2.68883	1.08379	8.69363	129.835
41	COM	5		181.08	5.8142	0.00744162	0.0269637	0.0326248	0.0225679	0.220364	0.0316423	0.0445999	0.10438	0.0188154	0.0484905	0.0785203	0.0150529	0.0118649	0	4.73738	0.0418849	0.0309523	0.0965917	0.244064
42	CRI	3		763.486	121.131	0.156558	0.265367	0.907476	4.33927	2.1852	3.20565	3.71679	0.320311	0.200145	1.6532	2.20346	6.6238	0.38191	0.227784	0.150184	0.786747	0.522797	5.41838	87.8662
43	CUB	3		7090.42	818.154	1.02402	2.34248	4.1692	31.4114	34.5572	8.56402	10.2321	1.83866	1.10929	2.95108	10.392	36.6602	5.93	1.10421	0.814577	2.82236	0.828173	6.72153	654.682
44	CUW	4		28.7059	0.327384	0.00180909	0.00206412	0.0199424	0.0087895	0.0100836	0.0154592	0.0102212	0.00285792	0.00824823	0.00701767	0.00742953	0.00695475	0.00357489	0.00103141	0.000776446	0.00296671	0.00170324	0.013203	0.203251
45	CYM	3		3.86742	0.302418	0.000291253	0.000645135	0.00129699	0.0105699	0.00554988	0.00160035	0.00204562	0.000639781	0.000448976	0.000797615	0.00280462	0.0124106	0.00108255	0.000395167	0.000261533	0.00105992	0.000304414	0.00277029	0.257443
46	CYP	2		207.08	50.4127	0.0451708	0.0821707	0.170507	0.165857	0.841919	1.51124	2.35413	0.334094	0.0867576	2.09059	0.390209	0.110805	3.93349	1.72344	0.087377	0.196522	32.9737	1.55581	1.75891
47	CZE	2		10672	3522.54	8.6329	14.6033	28.7752	26.9083	132.551	405.831	1279.6	38.4358	11.5895	384.958	75.8284	17.2682	348.939	23.5717	17.403	28.7491	79.7587	343.02	256.115
48	DEU	2	7	50617.1	27017.2	51.7314	96.2495	183.543	153.675	838.429	3857.74	12402.4	267.182	80.0385	2060.22	418.785	106.387	1389.34	151.68	118.71	189.294	402.202	2690.91	1558.71
49	DJI	5		333.876	6.35698	0.00733183	0.0416829	0.0384926	0.0225489	0.325897	0.0917761	0.111209	0.26806	0.0653396	0.131903	0.514547	0.0154824	0.0502101	3.5734	0.0952346	0.207039	0.254862	0.110524	0.431439
50	DNK	2		2345.22	793.535	1.86803	4.48969	5.96343	6.43117	34.6776	94.602	226.884	8.68892	2.81065	46.6912	19.035	3.93992	117.2	5.58476	3.81354	8.1497	15.7095	127.382	59.614
51	DOM	3		3778.08	153.845	0.156373	0.309152	0.721152	4.90139	1.89469	2.05683	4.23179	0.384416	0.215139	1.96959	1.61984	4.77323	0.38827	0.217863	0.186109	0.791967	0.236012	1.92586	126.866
52	DZA	2		14171.3	974.855	3.33683	3.64685	41.7886	8.7473	31.3077	277.574	134.614	10.6365	3.54002	128.587	17.1145	9.56009	29.0248	6.88919	3.75918	7.75407	29.0501	93.6036	134.32
53	ECU	4		2961.04	131.266	4.66937	0.906805	2.13818	4.46434	15.6248	4.3547	7.49765	2.55673	0.740051	6.27248	10.9569	6.78295	4.7423	1.28597	0.476896	4.45024	1.73553	4.5629	47.0477
54	EGY	2		82780.3	11212.8	18.3	31.9897	77.1746	67.8991	318.734	541.801	774.751	182.818	43.4495	838.174	185.133	44.2805	923.639	855.547	45.6591	105.808	4931.94	501.125	724.58
55	ERI	5		1734.08	56.1361	0.0647778	0.379707	0.413114	0.209227	2.78285	0.948177	1.0778	2.13549	0.6325	1.39711	4.42123	0.12528	0.220315	32.0965	0.465644	1.85473	2.36479	1.09043	3.45644
56	ESP	2		14090.5	2136.98	11.0565	9.42135	26.4203	16.4816	73.8862	713.312	363.688	22.166	7.46721	204.516	42.5115	22.3361	80.8651	17.0255	11.2271	18.0926	50.2312	280.061	166.209
57	EST	2		744.353	242.941	0.456165	0.861699	1.56662	1.842	10.8762	15.1399	34.6213	2.56288	0.710104	10.0665	5.05121	0.971228	112.636	1.22541	0.804371	1.99362	6.85487	18.9877	15.7132
58	ETH	5		43963.3	2488.76	4.07035	13.7633	15.1479	20.2672	310.131	65.9057	126.875	67.239	39.6063	97.7249	617.849	9.84464	37.6488	644.89	31.2537	50.9125	43.6148	74.2632	217.75
59	FIN	2		1736.01	563.92	1.28358	2.61281	4.25978	5.62223	38.5486	34.4477	70.632	6.96969	2.00334	23.8359	15.1647	2.69807	237.403	3.58221	2.33027	6.08948	15.2677	45.9947	45.1737
60	FRA	2	6	20304.8	11195.6	18.2993	31.7631	60.2074	50.9245	248.905	5774.74	1614.56	79.8612	25.6416	862.764	148.062	36.6368	309.746	45.8105	34.3842	61.118	125.384	1176.8	489.996
61	FRO	2		4.85854	0.582234	0.000379366	0.00235116	0.00259796	0.00364138	0.0178415	0.0594381	0.104038	0.00450631	0.00164793	0.0310999	0.0107488	0.00167209	0.0821082	0.00471695	0.0017325	0.00423837	0.0143944	0.203648	0.0314336
62	GAB	5		1295.92	23.7947	0.0244516	0.154724	0.162233	0.0886201	1.93259	0.0708547	-2.23814e-15	0.873886	0.0770122	-2.23814e-15	-2.23814e-15	0.0774801	0.000195434	5.98006	10.5338	0.953423	-2.23814e-15	0.0820407	2.78329
63	GBR	2	18	30055.2	16795.2	17.1534	66.6013	62.5064	74.6439	299.214	1807.76	1317.36	114.081	33.0248	481.406	173.872	38.5098	399.835	66.3608	51.9373	72.8144	122.694	10962.8	632.677
64	GEO	2		4218.66	746.709	1.01588	1.51081	2.81146	2.79267	20.498	21.7562	34.8882	6.57084	1.98561	29.1879	10.2355	1.83308	157.622	30.5162	1.85766	5.36748	365.2	18.8164	32.2425
65	GHA	5		18159.2	738.78	1.27	4.54326	10.0553	9.99162	53.3221	19.8663	26.378	33.1738	8.60603	18.6802	15.8727	2.61584	7.86149	294.075	63.8047	26.1569	5.62879	29.9934	106.885
66	GIB	2		4.95747	0.273903	0.00179769	0.00138529	0.00423966	0.00269739	0.00986192	0.0747302	0.0447244	0.00360577	0.00129924	0.0332504	0.00592944	0.00341631	0.00937242	0.00284342	0.00182799	0.00273292	0.00730572	0.0374738	0.0254087
67	GIN	5		5701.15	92.3384	0.259162	0.70299	1.38873	0.758037	3.69241	3.86987	1.15471	4.25564	1.31256	3.08003	2.23667	0.425246	0.867186	46.9698	1.85052	3.76764	0.621034	2.39382	12.7323
68	GMB	5		779.519	3.87461	0.0176811	0.0337679	0.0553202	0.029318	0.206737	0.59378	0.171712	0.254627	0.0343848	0.453653	0.134913	0.040906	0.0832037	0.90294	0.0423549	0.0808463	0.0762542	0.259226	0.402989
69	GNB	5		1014.41	3.98372	0.0106237	0.0261639	0.0547173	0.0201197	0.194597	0.531839	0.09649	0.263766	0.0361102	0.440898	0.115757	0.0302903	0.0615052	1.2232	0.055408	0.110965	0.0700291	0.189621	0.451611
70	GNQ	5		477.375	8.4531	0.00769816	0.066256	0.102174	0.00849373	0.280658	-1.92263e-15	-1.92263e-15	0.394527	0.0438961	-1.92263e-15	-1.92263e-15	0.0121994	-1.92263e-15	3.82432	2.68132	0.349636	-1.92263e-15	0.0161029	0.665819
71	GRC	2		7000.21	1165.13	2.16545	4.22898	7.23442	7.80131	36.8811	84.8405	144.06	12.7556	3.70512	136.788	17.2818	5.50857	178.155	14.8989	3.65284	7.74565	352.098	66.9845	78.3425
72	GRD	4		30.7008	0.0111575	0.000150527	6.99035e-05	0.00614608	0.000206901	0.000226184	0.000291042	0.00020352	6.46005e-05	5.1139e-05	0.000177907	0.000211866	0.00010135	9.61905e-05	4.43651e-05	4.27974e-05	8.20294e-05	4.28595e-05	0.000379885	0.00256835
73	GRL	3		8.9446	0.629076	0.000561197	0.00144649	0.0025124	0.149905	0.00853108	0.00219166	0.00307164	0.00177009	0.00134022	0.00154528	0.0069882	0.0115341	0.000785054	0.000949802	0.000619893	0.0028988	0.000736066	0.00423929	0.42745
74	GTM	3		5351.57	970.843	1.04316	1.62235	3.80953	27.9494	8.81195	7.42518	17.0513	1.80747	1.1757	4.41895	6.94005	117.174	3.50874	2.76704	0.947065	2.75703	1.0979	9.66386	750.872
75	GUM	1		58.7261	0.78749	0.0013369	0.0064339	0.00379092	0.00645838	0.517375	0.00756972	0.0117319	0.0579597	0.023178	0.00575845	0.0338205	0.00330176	0.00262075	0.00278514	0.00165279	0.0127901	0.00249398	0.0139368	0.0724952
76	GUY	4		410.331	0.519386	0.00788701	0.00178676	0.298973	0.00815239	0.0183199	0.0301329	0.0156593	0.0036783	0.00136716	0.00846861	0.0111363	0.00415623	0.0052843	0.00185996	0.00157074	0.00285231	0.00249042	0.0205294	0.0750814
77	HKG	1		1973.07	1090.83	1.18347	3.72229	4.96247	6.61775	898.468	6.9889	12.114	11.6315	7.64322	5.54862	22.9592	3.54772	3.00397	2.16216	2.3006	10.9751	2.33924	13.8764	70.7807
78	HND	3		3933.88	643.007	0.473715	1.15656	2.42466	15.7003	5.90032	2.51247	5.02793	1.27254	0.71462	1.78618	4.265	36.2652	1.17406	0.764482	0.367184	2.55942	0.821475	4.58922	555.232
79	HRV	2		4511.87	1197.71	2.84266	5.29845	9.40826	8.99444	40.6747	121.67	295.402	11.9954	3.63621	291.7	21.9749	5.63303	117.62	7.87031	5.00992	9.17385	46.004	96.4444	96.356
80	HTI	3		7776.5	285.513	0.32135	0.624388	1.19208	9.02012	3.44121	4.09206	5.34853	0.718911	0.421567	2.36784	2.49326	12.9455	1.1782	0.396247	0.293941	1.18619	0.412403	2.68633	236.373
81	HUN	2		13666.1	3513.81	8.92165	15.013	30.357	28.9919	132.638	366.403	939.989	39.0282	12.036	520.606	80.6398	18.0171	503.855	28.0348	16.6204	32.441	158.675	298.868	282.678
82	IDN	1	9	90541.6	64589.9	29.9566	201.563	94.084	139.122	1484.44	258.13	473.407	488.301	57118.9	206.742	1017.87	107.093	82.9932	108.262	57.1836	450.42	63.5364	449.653	1758.28
83	IMN	2		11.7362	5.55417	0.00578993	0.0262072	0.0202415	0.0258787	0.0962581	0.451317	0.439742	0.0364334	0.0118353	0.140861	0.0607819	0.0131702	0.125844	0.0240063	0.018729	0.0248688	0.0397401	3.77493	0.217535
84	IND	1	8	1.34422e+06	721045	399.946	866.283	1299.61	2095.25	11736.6	3090.22	5246.76	653701	1500.76	2880.6	3939.54	1083.32	1275.51	2757.99	989.84	1808.48	1365.42	5464.33	19543.2
85	IRL	2		1266.08	457.304	0.670178	2.87028	2.37721	2.87915	10.4897	43.1812	46.1986	3.77216	1.41648	14.802	7.56279	1.52975	12.4693	2.61116	2.20454	2.95609	4.35048	265.412	29.5514
86	IRN	2		57514.4	4490.52	5.48013	21.7047	25.9737	21.0451	243.42	141.072	170.883	100.111	36.1532	236.267	182.362	13.1278	540.158	1100.92	38.1381	123.816	1111.5	107.028	271.358
87	IRQ	2		36097.6	3945.28	4.07397	15.0167	27.4626	18.4272	116.826	130.245	141.141	59.2377	20.7774	199.554	80.4896	11.2367	215.092	873.264	15.1289	62.3298	1550.3	87.3861	317.296
88	ISL	2		72.1948	6.17331	0.0103053	0.0306173	0.046593	0.160266	0.46685	0.837675	1.06867	0.0580418	0.0194599	0.233322	0.431395	0.0302467	0.47089	0.0327738	0.0259179	0.0658941	0.0963751	1.50243	0.585589
89	ISR	2		2132.92	365.101	0.529093	1.05039	2.04915	1.90917	8.36277	13.5359	19.3555	6.04158	1.10257	18.1345	4.83356	1.31719	28.8302	28.0456	1.10098	2.51594	193.282	11.739	21.3655
90	ITA	2	10	19280.8	9195.79	19.8077	30.4325	60.3	49.6656	218.8	909.068	1228.06	71.5068	20.3104	4784.86	111.52	34.3785	335.674	47.3306	30.3907	51.7955	196.658	501.43	493.79
91	JAM	3		783.126	48.1225	0.0636302	0.201993	0.265365	1.76592	1.13874	0.653809	1.13769	0.222136	0.0989949	0.402742	0.889057	1.51452	0.446709	0.11239	0.167332	0.226292	0.147889	2.96914	35.6982
92	JOR	2		1793.99	255.23	0.370675	0.820358	1.47056	1.30151	6.34512	9.03673	12.7977	8.4655	1.14213	12.339	4.15147	0.887237	18.4433	30.2104	0.838496	2.17927	120.646	7.98292	15.8016
93	JPN	1	11	56418.8	37079.4	35.8646	142.131	141.638	167.09	16721.7	187.666	315.695	252.91	191.644	148.498	14016.6	92.4746	272.068	85.7752	49.3432	2007.81	73.3263	293.144	1883.93
94	KAZ	1		14004.6	753.561	1.40054	2.46471	4.04729	5.64209	295.728	21.7703	38.4338	13.8935	2.83799	26.1103	19.1478	3.3434	203.384	2.99247	1.81971	9.2472	20.9478	16.7895	63.5608
95	KEN	5		10696.2	372.112	0.725096	2.9941	2.21911	2.69667	23.4448	10.2841	19.4324	127.26	2.80276	14.6381	25.2829	2.12634	2.92633	33.8008	39.6843	9.51875	3.70176	17.6824	30.8912
96	KGZ	1		3257.01	107.308	0.218708	0.433849	0.589768	0.678999	43.6644	2.17233	4.17403	6.31707	0.480693	2.54254	2.64073	0.389104	29.015	0.44114	0.282743	1.56289	2.56331	2.05085	7.08955
97	KHM	1		7788.98	1443.24	2.49088	13.6667	6.70741	14.2213	762.477	21.8025	40.969	80.7898	29.1753	15.9597	68.6373	6.60645	15.4233	5.09217	3.41729	51.7142	5.14827	34.2215	264.719
98	KOR	1	16	17731.5	13137	13.3367	43.0462	80.7091	60.1084	6579.77	64.0504	104.315	91.1699	58.9396	55.3531	421.8	42.7043	94.1067	34.9911	17.2228	4580.99	28.7476	105.334	660.31
99	KWT	2		905.6	98.4005	0.103053	0.49201	0.585501	0.358695	3.27281	2.1582	2.37055	3.21584	1.88735	3.41022	2.95132	0.239234	3.161	42.1392	0.530717	2.88935	21.1222	1.92929	5.58397
100	LAO	1		4183.66	1286.54	1.72562	9.62634	4.66607	9.30949	915.246	13.1354	20.3985	79.082	11.5816	9.31717	55.6058	4.47722	6.68472	4.44276	2.7173	19.4371	3.49042	19.5176	96.0823
101	LBN	2		2603.57	404.413	0.501633	1.08349	2.02078	1.96769	7.94243	14.5208	20.2609	4.57145	1.14744	20.019	4.5729	1.17332	31.8601	39.478	0.969109	2.55917	218.708	11.8524	19.2043
102	LBR	5		814.626	25.7329	0.0603345	0.167899	0.335809	0.371342	1.05699	0.445881	0.673394	0.972811	0.301158	0.44816	0.435878	0.153619	0.124719	12.5022	1.51126	0.694782	0.10761	0.503142	4.8659
103	LBY	2		3667.37	228.198	0.612275	0.818713	2.47624	1.52046	7.67049	33.0526	32.3703	2.62833	0.823374	59.8675	3.40303	1.19912	15.1229	4.46989	0.882833	1.65175	23.1485	19.3871	17.0928
104	LCA	4		45.4682	0.0156068	0.000144124	0.000114333	0.00667765	0.000507493	0.000357169	0.000554915	0.000267121	9.22397e-05	6.45955e-05	0.000189397	0.000254632	0.000164708	0.000162252	4.84968e-05	4.43876e-05	8.5773e-05	5.72497e-05	0.000920556	0.00489967
105	LIE	2		3.98584	1.89702	0.00439842	0.00779426	0.0153601	0.0125338	0.0616358	0.310824	0.498566	0.0262352	0.00645796	0.493013	0.0305077	0.00872937	0.0661103	0.0119521	0.00891451	0.0144266	0.0356639	0.159836	0.124057
106	LKA	1		11827.8	2099.69	2.72307	6.60786	7.10593	15.7976	137.932	27.1275	45.4183	1456.22	8.10364	22.0066	38.4372	9.93709	9.99805	15.4687	6.41112	15.3155	8.67909	63.8572	202.547
107	LSO	5		1594.96	718.979	0.684036	2.45128	2.78904	2.64099	17.4926	4.47711	6.56637	8.73763	1.11868	4.76977	8.92625	1.38946	1.15732	1.38679	611.328	3.08113	2.01461	9.36953	28.5986
108	LTU	2		4267.16	1497.95	2.78107	4.56094	8.98471	8.88603	56.1404	106.563	262.649	14.7604	4.07495	79.3863	27.9854	5.71362	658.612	6.70199	4.67315	11.0662	44.9372	104.949	84.5235
109	LUX	2		210.773	113.604	0.225718	0.399834	0.772092	0.677765	3.44213	36.3731	32.2955	1.1502	0.338294	7.93071	1.80114	0.470213	3.96185	0.604663	0.474339	0.79503	1.46677	13.9697	6.45478
110	LVA	2		2809.88	907.892	2.09629	3.0018	7.32154	5.78783	36.2337	60.6904	147.522	10.2973	2.62053	43.49	17.8941	3.60638	394.779	4.39189	3.47571	6.96525	27.1023	71.4621	59.154
111	MAC	1		53.7211	29.2937	0.0285921	0.0854304	0.0900782	0.143345	24.8569	0.157549	0.264655	0.282607	0.259166	0.130193	0.625249	0.0731342	0.0943987	0.0543711	0.0410044	0.288927	0.0554127	0.269472	1.49325
112	MAR	2		13533.1	446.865	1.56104	2.15761	7.7316	4.79607	17.0417	128.505	61.2382	10.9108	1.48255	49.3768	13.1992	3.97817	13.2703	5.84154	1.92661	4.04985	9.99098	60.1286	49.6784
113	MCO	2		6.49605	3.53509	0.00707022	0.010121	0.0209649	0.0170204	0.0753976	0.837103	0.359742	0.0240786	0.00697487	1.57886	0.0402208	0.0121309	0.0974784	0.0162672	0.0105258	0.0182836	0.061879	0.173853	0.167117
114	MDA	2		4734.71	1324.69	3.70908	7.17627	8.65085	8.81046	54.1083	85.404	172.681	17.6508	5.69437	87.3235	28.5013	6.80978	484.269	6.99951	4.76933	11.2126	164.2	79.6702	87.0506
115	MDG	5		7115.84	521.416	0.863157	2.19621	2.74458	5.66712	27.4475	47.0881	23.2473	9.34065	2.46069	9.98809	18.2908	2.36051	2.66892	2.06059	291.586	3.56363	2.18762	14.1894	53.4653
116	MDV	1		53.5296	11.6866	0.00958684	0.0216097	0.0323485	0.0465343	0.319962	0.0672389	0.111534	10.07	0.0358847	0.0643366	0.0963835	0.0241776	0.0251853	0.0584666	0.0226337	0.0426377	0.0328061	0.129184	0.4761
117	MEX	3	12	30378.3	18203.5	15.6967	14.7515	47.4836	237.216	84.8239	27.8409	36.6136	14.8492	8.41997	18.5048	81.4572	12382.7	7.73824	10.0857	6.22778	22.8021	6.77256	44.687	5134.86
118	MKD	2		2560.55	427.908	0.965384	1.93753	3.16353	3.14367	15.2252	41.0075	80.9643	4.99663	1.55571	69.0302	7.69966	2.38562	62.7598	4.38336	1.62708	3.23212	59.2187	31.4834	33.1287
119	MLI	5		9100.25	198.994	0.470883	1.15117	2.78089	0.991231	6.6833	11.0944	5.3398	8.06054	2.45967	11.0573	5.16147	0.668864	1.13106	102.589	2.8809	5.44673	4.25256	5.20972	21.5651
120	MLT	2		234.859	29.3806	0.0773599	0.110865	0.28879	0.208589	0.978013	5.25176	4.20589	0.288662	0.0957138	8.15218	0.470885	0.153269	1.82804	0.25682	0.114062	0.241078	1.85948	2.48952	2.30967
121	MMR	1		40355.9	11347.2	10.5419	40.4481	30.3626	57.2582	4308.49	80.2694	130.378	4828.77	119.261	93.0206	433.779	27.0049	32.3712	45.0823	18.5762	294.915	26.6652	146.82	623.191
122	MNE	2		553.836	101.667	0.238716	0.395633	0.784197	0.70273	3.44098	10.8573	20.4278	1.07467	0.330963	23.3145	1.74847	0.513428	12.66	0.753877	0.389611	0.743169	8.05391	7.98097	7.2566
123	MNG	1		1666.46	272.2	0.38783	0.929242	1.0707	1.82682	166.587	2.78414	4.50766	2.50893	0.973711	2.96929	8.01294	0.926794	38.2837	0.735022	0.451915	10.3084	1.67888	3.88472	23.3718
124	MNP	1		7.66125	0.174003	0.000238298	0.00110221	0.00070148	0.00118295	0.120364	0.00138075	0.00215886	0.012724	0.00457604	0.00106536	0.00768297	0.000615988	0.000602225	0.00054447	0.000311503	0.00249583	0.000480608	0.00247051	0.0133046
125	MOZ	5		7495.44	1037.59	1.12985	3.99264	4.67093	3.78771	30.8981	5.07486	14.7934	18.7121	1.95997	8.61147	14.4235	2.23415	2.4316	1.64063	857.001	5.1078	3.37999	15.9922	41.7445
126	MRT	5		2513.47	16.9567	0.0649606	0.109593	0.328256	0.130613	0.976836	1.92734	1.00947	0.569602	0.14413	2.02876	0.734516	0.1246	0.463829	4.17284	0.145183	0.331068	0.584931	0.950914	2.15925
127	MWI	5		7714.66	862.316	1.0791	4.02173	4.06075	6.71721	26.4352	12.3813	27.6709	13.6052	2.53082	13.9309	24.7442	3.33785	4.7877	0.304937	593.428	4.94129	3.73208	26.3403	88.2669
128	MYS	1		11034.8	2661.33	7.48294	72.4195	24.1655	33.096	523.935	42.6817	69.5902	136.19	809.355	29.7312	249.146	15.9574	14.7161	20.9213	13.9705	101.065	12.4023	92.1728	392.33
129	NAM	5		1290.11	245.862	0.239167	0.885038	1.04493	0.970443	7.49545	1.4489	1.84812	3.21607	0.390878	1.75479	3.3275	0.499771	0.338444	0.914272	206.262	1.22709	0.701582	3.16103	10.1362
130	NCL	6		12.6479	0.282721	0.000360171	0.184692	0.00107962	0.00138062	0.0216785	0.00630297	0.00256526	0.0041415	0.00235439	0.00326512	0.0246666	0.000685778	0.000561911	0.00103796	0.000769177	0.00440512	0.000922849	0.00379707	0.0180541
131	NER	5		16696.5	507.375	1.24598	2.96109	7.70315	2.70626	17.3168	27.6514	15.1253	20.8559	7.21602	27.5123	13.4495	1.82911	2.89928	239.774	7.20288	18.525	19.4926	14.7458	59.1632
132	NGA	5		91028.7	4047.27	10.9645	23.3951	113.701	28.3725	158.802	125.759	89.7542	193.188	59.9266	92.2273	91.0374	22.4137	13.4848	1781.99	109.85	96.0643	72.4623	117.409	846.476
133	NIC	3		1249.37	132.379	0.109189	0.251723	0.562099	3.69084	1.35243	0.848365	0.747352	0.241264	0.19675	0.302548	0.65798	9.7503	0.237136	0.12451	0.0947573	0.279993	0.108573	1.07464	111.749
134	NLD	2		8117.78	3682.45	7.38189	15.216	26.9291	23.7164	122.09	730.124	1154.49	41.3648	13.0744	239.65	62.4243	16.1455	177.744	23.1205	17.0184	28.9517	54.9488	691.965	236.097
135	NOR	2		1581.45	389.289	0.837619	2.2138	3.07579	4.65914	21.3238	39.3155	68.3673	4.54254	1.42215	18.4429	14.9232	2.12923	95.5435	2.86652	1.70919	4.62116	9.55214	63.283	30.4606
136	NPL	1		25551.1	9005.98	5.78284	12.3533	18.7282	31.6748	175.817	46.1692	78.909	7999.79	20.9878	42.8482	58.4735	15.801	19.3708	39.3965	14.235	27.1757	20.0977	81.4201	296.954
137	NRU	6		0.0996658	3.03323e-06	0	1.18048e-06	7.7483e-08	0	4.74014e-07	6.38095e-08	8.88776e-08	1.0483e-07	0	5.69728e-08	2.68912e-07	1.36735e-08	0	0	0	1.27619e-07	5.46939e-08	1.82313e-07	3.39558e-07
138	NZL	6		701.04	54.6769	0.0963076	20.7975	0.326264	1.22416	6.51749	1.40976	2.01302	0.816234	1.03375	0.861701	5.82508	0.47709	0.292793	0.421686	0.396824	2.02579	0.177271	2.21651	7.74771
139	OMN	2		1430.91	13.3405	0.0121158	0.133625	0.0672159	0.059545	1.67709	0.207803	0.220973	0.551003	0.156832	0.286188	1.32402	0.0378431	0.366333	4.41785	0.0780443	1.19347	1.04117	0.287343	1.222
140	PAK	1		185064	19768	24.4696	64.3483	50.0364	208.54	984.793	260.652	479.765	14195.1	100.655	236.09	274.944	65.1742	86.7381	324.414	61.58	199.093	97.5142	415.997	1638.08
141	PAN	4		620.372	9.71811	0.055043	0.0537067	0.34722	0.230902	0.313409	0.286407	0.658674	0.288856	0.411815	0.424931	0.39579	0.372336	0.368719	0.0683838	0.0451672	0.339603	0.0944268	0.336036	4.62669
142	PER	4		11703.7	606.829	16.2769	5.28751	12.0286	20.6745	106.868	19.5665	22.4239	17.4836	4.60763	30.1314	55.4656	31.154	4.54498	3.58209	2.45876	17.1808	5.15388	22.1174	209.823
143	PHL	1		61262.8	9766	17.9358	96.0775	67.0462	223.383	2784.79	175.858	336.032	460.482	718.785	120.714	1469.47	77.2651	50.077	54.329	31.846	581.43	41.7468	307.057	2151.68
144	PLW	1		0.946946	0.028762	0.000118093	0.00096984	0.000374722	0.000506737	0.00567555	0.000659867	0.000899622	0.00223366	0.00403837	0.000421656	0.00309919	0.000271844	6.14889e-05	0.000273899	0.000178312	0.000941531	0.000199824	0.001431	0.00640684
145	PNG	6		3378.52	171.988	0.224075	61.9199	0.579052	0.614394	16.2661	1.58347	6.03412	2.39615	34.0038	5.97634	18.513	0.283393	0.480519	0.77305	0.426732	5.18296	0.583881	6.18992	9.95678
146	POL	2		28234.6	7904.11	17.4665	29.989	58.6824	57.1931	291.413	809.458	2420.33	83.0434	24.8667	711.622	153.29	36.5257	1602.47	49.9603	33.4676	62.2074	224.313	703.427	534.391
147	PRK	1		25510.3	14554	18.5256	44.5538	328.061	69.3069	10853.6	92.1153	141.556	99.814	46.4471	69.9785	567.013	97.8872	160.446	56.8387	20.4707	993.557	31.9677	126.379	735.533
148	PRT	2		4307.6	398.561	1.9761	2.18272	6.8355	5.01137	15.8659	103.591	68.1239	4.19162	1.28733	32.7055	9.05175	3.81521	12.818	3.33276	2.74131	3.97219	9.00019	70.2747	41.7846
149	PRY	4		1992.59	395.488	34.2701	0.464195	307.869	1.57696	5.44549	3.66274	6.17328	0.893124	0.550291	3.85893	4.27185	2.15914	1.33346	0.620071	0.829931	1.04711	0.596935	2.90908	16.9567
150	PSE	2		1848.37	307.465	0.457415	0.892659	1.69231	1.5927	7.15336	11.3321	16.352	5.55951	0.981661	15.393	4.13293	1.08244	23.8119	24.4004	0.956769	2.22258	161.254	9.95142	18.246
151	QAT	2		360.579	26.1059	0.0235819	0.211213	0.133327	0.095533	1.46448	0.387887	0.42827	1.08206	0.291577	0.513635	2.77155	0.0606769	0.542113	9.90318	0.171517	2.04512	3.94919	0.457155	1.57386
152	ROU	2		26401.8	5670.5	12.588	21.3467	39.0264	41.5411	220.962	450.097	980.886	72.1745	21.7446	630.341	108.752	31.5741	1349.2	50.3631	20.4809	45.3374	756.669	394.794	422.628
153	RUS	2	13	203009	86829.9	72.3858	112.559	246.562	296.436	2878.29	1998.93	3964.76	663.145	135.883	1776.51	1420.3	187.771	63909.8	308.783	111.604	462.895	3486.89	1973.1	2823.3
154	RWA	5		5128.61	87.2024	0.295884	0.674111	0.655475	1.08351	9.86309	3.49055	4.6886	6.97218	0.632129	2.86185	5.57859	0.883359	1.75758	2.45576	30.5765	1.53673	0.683655	3.25435	9.25848
155	SAU	2	14	15543.8	1423.97	0.882898	7.92077	7.51283	3.3942	37.1971	18.5006	19.9741	49.6737	10.8193	25.2163	41.4874	2.65929	26.3208	911.495	6.30491	35.2953	142.602	20.423	56.2936
156	SDN	5		28394.1	1035.58	0.839593	6.76971	7.92908	2.74701	35.2019	15.6805	11.0896	44.6588	8.62226	27.4635	18.6262	2.28322	1.7419	687.837	11.6985	33.4307	43.3887	17.8324	57.7401
157	SEN	5		5499.24	27.6259	0.0823706	0.165217	0.363248	0.221948	1.37314	5.28711	1.54867	2.56121	0.19046	3.42928	0.848571	0.256196	0.527	4.68364	0.217095	0.433811	0.511853	2.14546	2.77968
158	SGP	1		922.212	188.237	0.455137	16.3454	1.80012	2.37684	31.8171	3.06657	6.03596	9.36269	56.0356	2.07126	14.8419	0.988936	0.92759	1.35898	1.05901	7.75268	0.829915	7.85989	23.2513
159	SLB	6		132.557	0.379896	0.000294023	0.168182	0.000804526	0.000236506	0.0155647	0.00135119	0.000259663	0.00349563	0.155668	0.00823124	6.97857e-05	8.8547e-07	7.72389e-18	0.00119277	0.000234954	0.00156794	0.000941894	0.00999037	0.0118095
160	SLE	5		2959.24	53.0276	0.137714	0.401956	0.679965	0.541274	1.84806	1.6372	0.407715	2.09818	0.682197	0.642202	1.01894	0.243215	0.41074	30.6416	1.25827	1.58814	0.247815	0.891191	7.65127
161	SLV	3		2727.74	407.343	0.338631	0.615408	1.41452	9.87586	3.33835	2.18815	5.28362	0.740937	0.413173	1.33732	2.37603	26.6975	0.782144	0.509012	0.274305	0.840368	0.339733	2.44731	347.53
162	SMR	2		5.45418	2.53521	0.00516578	0.00785147	0.0156065	0.0130184	0.0565361	0.230082	0.314569	0.0176588	0.00512636	1.37743	0.029707	0.00902342	0.101658	0.0124024	0.00763093	0.0134457	0.05588	0.13292	0.129491
163	SOM	5		4639.84	44.1046	0.0546348	0.341459	0.278834	0.167298	2.28633	0.610716	0.669113	2.09415	0.469391	0.792085	2.89614	0.118529	0.203374	23.802	2.97234	1.67714	1.27235	0.786349	2.61236
164	SRB	2		8547.37	1563.33	3.63002	6.30077	11.9869	11.5755	57.5405	150.304	366.08	17.8019	5.41954	241.887	30.2195	8.40039	248.735	12.5898	6.40208	12.6379	127.062	126.503	118.251
165	SSD	5		3684	49.8767	0.0684716	0.412441	0.453453	0.241717	3.56976	1.14132	1.20094	3.15168	0.628894	1.66875	2.40115	0.176412	0.243219	17.0039	7.76798	1.85685	2.18834	1.38839	4.31301
166	STP	5		48.3237	1.22478	0.00188179	0.00617328	0.00747453	0.00396484	0.0846379	-4.67303e-15	-4.67303e-15	0.0305172	0.00226275	-4.67303e-15	-4.67303e-15	0.00248653	-4.67303e-15	0.0583685	0.927259	0.0217918	-4.67303e-15	0.006939	0.0710245
167	SUR	4		232.511	0.733916	0.00731588	0.0034222	0.280917	0.0157557	0.0354149	0.076291	0.033011	0.00761175	0.00285852	0.0199238	0.0251202	0.00634141	0.0135448	0.00374902	0.00279384	0.00578629	0.00549499	0.0424716	0.146093
168	SVK	2		5889.31	1586.92	4.04826	6.71349	13.2621	12.7311	60.5288	173.753	443.331	17.8557	5.41433	220.317	34.2804	8.13318	227.103	12.5699	7.63066	13.5578	60.928	143.184	121.574
169	SVN	2		1134.79	384.239	0.960602	1.73628	3.14165	2.76802	12.7396	39.3075	93.8681	3.85635	1.20204	112.548	6.45302	1.77222	28.133	2.49268	1.74823	2.86076	10.4892	30.0308	28.1313
170	SWE	2		2151.64	660.539	1.85938	4.06923	6.03537	6.57651	36.4107	65.9515	135.985	8.14431	2.60265	35.5646	18.1491	3.79144	159.097	4.90795	3.36031	7.65893	15.6283	86.345	58.401
171	SWZ	5		573.964	271.995	0.261842	0.981722	1.05544	1.0229	6.59122	2.76936	3.08401	3.2871	0.599927	2.19258	3.81872	0.533416	0.568431	0.551674	226.755	1.55042	0.815735	4.97024	10.5848
172	SYC	5		14.9013	0.0942085	0.000430495	0.000953143	0.00073801	0.000718811	0.00376987	0.0143387	0.0106969	0.00153622	0.000549393	0.00896503	0.00643175	0.000578501	0.00409764	1.47433e-07	0.00762895	0.00157807	0.000661677	0.0168735	0.0136618
173	SYR	2		12915.7	2836.24	2.72734	5.3529	13.3121	10.3842	43.6894	80.3918	121.328	23.6531	7.06638	115.155	25.9873	8.50113	158.813	225.452	5.56129	15.6014	1793.81	64.8746	114.581
174	TCA	3		2.46182	0.106325	0.000128858	0.000245524	0.000494153	0.00461565	0.00125607	0.00036038	0.000488858	0.000254442	0.000189245	0.000271726	0.00091443	0.00522974	0.000147713	0.000171319	0.000111193	0.000431978	9.77105e-05	0.000587522	0.0903283
175	TCD	5		10642	474.74	0.560004	3.05544	4.44338	1.15374	13.2116	7.06772	4.08675	18.9982	4.40276	11.6277	6.91005	1.01824	0.762839	323.831	4.03298	13.44	17.2068	7.49271	31.4376
176	TGO	5		4967.68	223.226	0.547433	1.61722	3.57308	1.95959	11.8432	5.54218	3.93741	10.5298	3.34158	6.35764	4.55555	0.889947	1.73783	97.4238	25.7528	6.61021	1.43745	6.5115	29.0582
177	THA	1		30697.2	8652.47	18.4821	154.38	49.789	113.307	4467.29	153.948	236.82	747.633	208.439	99.5221	628.976	56.0051	48.0571	61.1472	35.5411	182.521	36.8081	246.27	1107.54
178	TJK	1		6935	143.378	0.145152	0.321913	0.69136	0.661599	20.7928	3.09384	4.3996	12.4573	0.474286	3.23469	2.92725	0.328617	75.949	0.526789	0.298283	2.11996	5.59444	2.31342	7.0476
179	TKM	2		7105.82	238.053	0.306446	0.669979	1.14492	1.17869	17.4978	7.76358	12.0522	5.37745	1.00639	10.4448	6.34121	0.745184	84.4681	14.8431	1.04813	3.61727	49.3499	6.89741	13.3006
180	TLS	6		333.31	36.4573	0.0281884	6.72305	0.0833437	0.0465271	1.4567	0.149964	0.230644	0.294343	25.3315	0.121902	0.173311	0.0163586	0.00949482	0.0865381	0.0499115	0.0773994	0.0568186	0.336999	1.18436
181	TTO	4		404.263	1.86816	0.0058643	0.00661142	0.164005	0.0611952	0.0403655	0.065501	0.0226101	0.00655529	0.00916902	0.0231636	0.0312918	0.0635636	0.0048413	0.00298364	0.00278538	0.013766	0.00518822	0.0324543	1.30625
182	TUN	2		8005.72	706.733	2.14758	2.4432	12.2199	5.24022	22.0756	175.564	106.794	7.84883	2.48108	151.477	11.6266	4.29761	30.2429	5.99557	2.78869	5.06192	32.6074	63.3761	62.4449
183	TUR	2	17	35065.9	14187.9	8.34603	14.9836	28.8037	33.5326	153.665	263.548	479.56	56.1957	17.2199	334.617	77.8839	19.8476	839.162	200.978	15.6834	39.155	11026.3	245.776	332.56
184	TWN	1		13066.7	4518.68	10.0194	35.3691	36.1561	51.1425	2722.78	47.5243	89.1115	182.902	82.4629	41.2609	289.305	27.4901	25.6097	19.324	20.7139	118.923	18.8655	104.686	595.032
185	TZA	5		21653.4	978.961	1.7721	5.40807	4.84586	13.4239	106.182	33.2302	33.6305	63.6821	5.30249	18.2786	87.5276	12.0682	7.80922	26.9742	429.604	15.2366	7.78215	26.9443	79.2593
186	UGA	5		17324.2	279.173	0.732001	2.67767	1.94526	2.87779	22.2244	13.0442	17.263	39.3111	2.16137	13.2235	20.7025	2.35904	3.51414	18.9947	63.9718	6.251	2.63224	14.1787	31.1084
187	UKR	2		92914.3	27827	44.4432	73.1697	141.84	165.371	1114.99	1415.26	3099.43	368.332	95.2928	1451.95	506.812	122.388	12920.1	149.37	70.6856	218.532	2954.55	1326.3	1588.22
188	URY	4		1461.88	297.449	93.9951	0.492562	134.254	2.44604	8.5288	4.41133	8.90717	1.02569	0.476762	4.64808	3.52967	4.03966	1.74992	0.555743	1.74711	0.970907	0.58179	4.55873	20.5296
189	USA	3	19	102196	72133	61.812	189.845	265.007	4148.03	817.474	235.95	343.187	171.009	137.251	160.919	745.989	1615.92	94.4378	113.045	66.0383	361.38	71.7278	421.051	62113
190	UZB	1		30876.6	774.68	1.35271	2.39523	4.93056	4.52365	164.847	19.8768	32.5624	33.3181	3.73159	23.3789	19.6306	2.54685	336.533	3.08388	2.07627	18.7598	39.9526	15.9432	45.2377
191	VCT	4		35.3484	0.0216971	0.000182916	0.000223478	0.00742913	0.000908022	0.0005695	0.000997901	0.000450292	0.000156381	8.05387e-05	0.000270935	0.000398779	0.000190973	0.000329763	8.7572e-05	7.33054e-05	0.000147079	9.51863e-05	0.0018186	0.00728672
192	VEN	4		10124.6	135.376	0.702201	0.582392	8.03287	5.74471	3.82199	3.56477	2.90438	0.774362	0.963401	4.07704	2.96902	4.44555	0.704195	0.33676	0.263392	1.17267	0.53649	3.15663	90.6233
193	VNM	1		49900.2	14171.8	17.8197	130.551	52.9302	104.726	10240.1	165.633	263.905	339.243	285.352	116.205	686.754	47.4505	170.41	39.3266	27.9434	302.087	40.3956	201.37	939.6
194	VUT	6		92.4207	0.612435	0.000597329	0.50548	0.0017413	0.00092748	0.0294239	0.00322557	0.00177195	0.0129609	0.00685077	0.00193558	0.0173522	0.000140482	0.000791562	0.00195836	0.00144052	0.00209658	0.00121069	0.00510673	0.017423
195	XKX	2		131.987	21.6383	0.0465145	0.0882125	0.16246	0.153281	0.767325	2.17955	4.41203	0.243616	0.0764522	3.8301	0.38587	0.115248	3.20591	0.191475	0.0820493	0.163054	2.25331	1.67337	1.60852
196	YEM	5		20710.7	707.682	0.53513	4.71846	4.15721	1.96243	60.3884	7.88563	7.50542	42.9591	6.38947	10.7547	27.343	1.53335	1.49343	411.543	4.18399	32.5923	37.1235	9.44613	35.1677
197	ZAF	5	15	32196.9	19830.8	17.4075	61.7612	70.6563	63.4634	461.475	122.49	179.412	211.994	29.8176	125.056	225.87	34.495	26.99	34.579	17164.8	74.3465	61.1037	247.368	617.691
198	ZMB	5		7176.5	811.268	1.16286	3.45365	4.20028	4.24208	64.3439	6.78998	10.924	59.6483	2.01638	9.84173	16.4511	2.37743	2.69549	1.65265	550.229	5.61805	2.58386	15.147	47.8898
199	ZWE	5		6693.62	1388.1	1.36335	4.99692	5.81811	5.29392	37.3206	7.91862	12.5724	19.5066	2.26721	9.70963	18.3601	2.83578	2.08126	2.9755	1170.32	6.44083	3.99105	19.0917	55.2335

## Sheet: pbdIER50
				Region	G20	G1	G2	G3	G4	G5	G6	G7	G8	G9	G10	G11	G12	G13	G14	G15	G16	G17	G18	G19
Num	Code	Regions	G20order	total	total	Argentina	Australia	Brazil	Canada	China	France	Germany	India	Indonesia	Italy	Japan	Mexico	Russia	Saudi Arabia	South Africa	South Korea	Turkey	United Kingdom	United States
1	ABW	4		10.6513	0.00601129	0	0	0	0.000219693	0	0	0	0	0	0	0	0	0	0	0	0	0	0	0.0057916
2	AFG	1		19070.1	107.571	-1.6709e-13	-1.6709e-13	-1.6709e-13	-1.6709e-13	10.6205	-1.6709e-13	-1.6709e-13	96.8949	0.0135666	-1.6709e-13	0.0251743	-1.6709e-13	-1.6709e-13	-1.6709e-13	-1.6709e-13	0.0171535	-1.6709e-13	-1.6709e-13	-1.6709e-13
3	AGO	5		8650.69	472.081	2.65193e-15	2.65193e-15	2.65193e-15	2.65193e-15	2.65193e-15	2.65193e-15	2.65193e-15	2.65193e-15	2.65193e-15	2.65193e-15	2.65193e-15	2.65193e-15	2.65193e-15	5.95246	466.128	2.65193e-15	2.65193e-15	2.65193e-15	2.65193e-15
4	ALB	2		1503.28	183.441	-4.9875e-15	-4.9875e-15	-4.9875e-15	-4.9875e-15	-4.9875e-15	21.0118	40.1704	-4.9875e-15	-4.9875e-15	59.6161	-4.9875e-15	-4.9875e-15	26.6595	0.649334	-4.9875e-15	-4.9875e-15	24.1518	11.1825	-4.9875e-15
5	AND	2		22.5223	5.82287	1.35441e-16	1.35441e-16	1.35441e-16	1.35441e-16	1.35441e-16	3.61956	1.20216	1.35441e-16	1.35441e-16	0.290182	1.35441e-16	1.35441e-16	0.156424	0.00391543	1.35441e-16	1.35441e-16	0.0576951	0.492935	1.35441e-16
6	ARE	2		1026.77	17.5226	-1.87449e-15	-1.87449e-15	-1.87449e-15	-1.87449e-15	-1.87449e-15	0.0892777	0.0860566	-1.87449e-15	-1.87449e-15	0.192788	-1.87449e-15	-1.87449e-15	1.21467	11.6192	-1.87449e-15	-1.87449e-15	4.2877	0.0328564	-1.87449e-15
7	ARG	4	1	15863.2	7150.18	6726.27	-4.4814e-14	423.904	-4.4814e-14	-4.4814e-14	-4.4814e-14	-4.4814e-14	-4.4814e-14	-4.4814e-14	-4.4814e-14	-4.4814e-14	-4.4814e-14	-4.4814e-14	-4.4814e-14	-4.4814e-14	-4.4814e-14	-4.4814e-14	-4.4814e-14	-4.4814e-14
8	ARM	2		2476.09	415.159	-2.89096e-14	-2.89096e-14	-2.89096e-14	-2.89096e-14	-2.89096e-14	3.27695	6.074	-2.89096e-14	-2.89096e-14	5.95691	-2.89096e-14	-2.89096e-14	52.2051	35.4285	-2.89096e-14	-2.89096e-14	309.585	2.6324	-2.89096e-14
9	AUS	6	2	3209.68	1542.19	-1.44966e-14	1542.19	-1.44966e-14	-1.44966e-14	-1.44966e-14	-1.44966e-14	-1.44966e-14	-1.44966e-14	-1.44966e-14	-1.44966e-14	-1.44966e-14	-1.44966e-14	-1.44966e-14	-1.44966e-14	-1.44966e-14	-1.44966e-14	-1.44966e-14	-1.44966e-14	-1.44966e-14
10	AUT	2		3593.87	1142.9	-1.7511e-14	-1.7511e-14	-1.7511e-14	-1.7511e-14	-1.7511e-14	155.025	556.359	-1.7511e-14	-1.7511e-14	283.16	-1.7511e-14	-1.7511e-14	55.9495	1.3582	-1.7511e-14	-1.7511e-14	13.2948	77.7537	-1.7511e-14
11	AZE	2		6571.83	856.85	-3.52412e-14	-3.52412e-14	-3.52412e-14	-3.52412e-14	-3.52412e-14	13.5987	29.5387	-3.52412e-14	-3.52412e-14	18.339	-3.52412e-14	-3.52412e-14	389.593	70.9	-3.52412e-14	-3.52412e-14	321.105	13.7756	-3.52412e-14
12	BDI	5		4098.37	34.0691	-3.79605e-14	-3.79605e-14	-3.79605e-14	-3.79605e-14	-3.79605e-14	-3.79605e-14	-3.79605e-14	-3.79605e-14	-3.79605e-14	-3.79605e-14	-3.79605e-14	-3.79605e-14	-3.79605e-14	1.56261	32.5065	-3.79605e-14	-3.79605e-14	-3.79605e-14	-3.79605e-14
13	BEL	2		5354.02	2366.21	-2.79452e-14	-2.79452e-14	-2.79452e-14	-2.79452e-14	-2.79452e-14	906	883.181	-2.79452e-14	-2.79452e-14	81.7558	-2.79452e-14	-2.79452e-14	68.345	1.23631	-2.79452e-14	-2.79452e-14	7.0291	418.666	-2.79452e-14
14	BEN	5		4319.3	107.786	-1.52636e-14	-1.52636e-14	-1.52636e-14	-1.52636e-14	-1.52636e-14	-1.52636e-14	-1.52636e-14	-1.52636e-14	-1.52636e-14	-1.52636e-14	-1.52636e-14	-1.52636e-14	-1.52636e-14	95.023	12.7626	-1.52636e-14	-1.52636e-14	-1.52636e-14	-1.52636e-14
15	BFA	5		10161.2	189.955	-1.415e-14	-1.415e-14	-1.415e-14	-1.415e-14	-1.415e-14	-1.415e-14	-1.415e-14	-1.415e-14	-1.415e-14	-1.415e-14	-1.415e-14	-1.415e-14	-1.415e-14	186.691	3.26386	-1.415e-14	-1.415e-14	-1.415e-14	-1.415e-14
16	BGD	1		100474	40927.1	-2.00508e-13	-2.00508e-13	-2.00508e-13	-2.00508e-13	2376.49	-2.00508e-13	-2.00508e-13	38543.8	2.68443	-2.00508e-13	1.95483	-2.00508e-13	-2.00508e-13	-2.00508e-13	-2.00508e-13	2.14489	-2.00508e-13	-2.00508e-13	-2.00508e-13
17	BGR	2		10108.6	1454.94	-4.25645e-14	-4.25645e-14	-4.25645e-14	-4.25645e-14	-4.25645e-14	100.931	281.676	-4.25645e-14	-4.25645e-14	152.652	-4.25645e-14	-4.25645e-14	407.548	13.6585	-4.25645e-14	-4.25645e-14	429.664	68.8129	-4.25645e-14
18	BHR	2		253.894	17.9259	8.96516e-18	8.96516e-18	8.96516e-18	8.96516e-18	8.96516e-18	0.0768047	0.0903891	8.96516e-18	8.96516e-18	0.138583	8.96516e-18	8.96516e-18	0.6148	13.3834	8.96516e-18	8.96516e-18	3.57806	0.043835	8.96516e-18
19	BHS	3		65.5972	9.44513	-3.0076e-16	-3.0076e-16	-3.0076e-16	0.433881	-3.0076e-16	-3.0076e-16	-3.0076e-16	-3.0076e-16	-3.0076e-16	-3.0076e-16	-3.0076e-16	0.256226	-3.0076e-16	-3.0076e-16	-3.0076e-16	-3.0076e-16	-3.0076e-16	-3.0076e-16	8.75503
20	BIH	2		3195.82	502.278	-2.87487e-15	-2.87487e-15	-2.87487e-15	-2.87487e-15	-2.87487e-15	57.0271	177.678	-2.87487e-15	-2.87487e-15	144.849	-2.87487e-15	-2.87487e-15	61.2673	0.86475	-2.87487e-15	-2.87487e-15	26.1059	34.4859	-2.87487e-15
21	BLR	2		12271.5	2917.6	5.24469e-15	5.24469e-15	5.24469e-15	5.24469e-15	5.24469e-15	193.458	641.402	5.24469e-15	5.24469e-15	112.68	5.24469e-15	5.24469e-15	1701.39	4.59247	5.24469e-15	5.24469e-15	123.979	140.099	5.24469e-15
22	BLZ	3		82.7232	12.371	-9.04982e-16	-9.04982e-16	-9.04982e-16	0.313498	-9.04982e-16	-9.04982e-16	-9.04982e-16	-9.04982e-16	-9.04982e-16	-9.04982e-16	-9.04982e-16	0.814825	-9.04982e-16	-9.04982e-16	-9.04982e-16	-9.04982e-16	-9.04982e-16	-9.04982e-16	11.2427
23	BMU	3		19.0273	4.08659	0	0	0	0.374208	0	0	0	0	0	0	0	0.0896785	0	0	0	0	0	0	3.6227
24	BOL	4		3935.45	25.8568	24.3085	-2.06131e-14	1.54831	-2.06131e-14	-2.06131e-14	-2.06131e-14	-2.06131e-14	-2.06131e-14	-2.06131e-14	-2.06131e-14	-2.06131e-14	-2.06131e-14	-2.06131e-14	-2.06131e-14	-2.06131e-14	-2.06131e-14	-2.06131e-14	-2.06131e-14	-2.06131e-14
25	BRA	4	3	45685.7	26691.5	206.758	-2.17465e-13	26484.7	-2.17465e-13	-2.17465e-13	-2.17465e-13	-2.17465e-13	-2.17465e-13	-2.17465e-13	-2.17465e-13	-2.17465e-13	-2.17465e-13	-2.17465e-13	-2.17465e-13	-2.17465e-13	-2.17465e-13	-2.17465e-13	-2.17465e-13	-2.17465e-13
26	BRB	4		90.3819	0.0156305	0	0	0.0156305	0	0	0	0	0	0	0	0	0	0	0	0	0	0	0	0
27	BRN	1		33.4983	2.63403	6.41672e-18	6.41672e-18	6.41672e-18	6.41672e-18	0.756824	6.41672e-18	6.41672e-18	0.0403956	1.79927	6.41672e-18	0.0303309	6.41672e-18	6.41672e-18	6.41672e-18	6.41672e-18	0.00720707	6.41672e-18	6.41672e-18	6.41672e-18
28	BTN	1		266.572	115.782	-2.12108e-15	-2.12108e-15	-2.12108e-15	-2.12108e-15	7.5497	-2.12108e-15	-2.12108e-15	108.22	0.00760369	-2.12108e-15	0.00178315	-2.12108e-15	-2.12108e-15	-2.12108e-15	-2.12108e-15	0.00263748	-2.12108e-15	-2.12108e-15	-2.12108e-15
29	BWA	5		786.104	405.217	-7.50442e-16	-7.50442e-16	-7.50442e-16	-7.50442e-16	-7.50442e-16	-7.50442e-16	-7.50442e-16	-7.50442e-16	-7.50442e-16	-7.50442e-16	-7.50442e-16	-7.50442e-16	-7.50442e-16	0.18466	405.032	-7.50442e-16	-7.50442e-16	-7.50442e-16	-7.50442e-16
30	CAF	5		3773.39	14.5927	-2.46319e-14	-2.46319e-14	-2.46319e-14	-2.46319e-14	-2.46319e-14	-2.46319e-14	-2.46319e-14	-2.46319e-14	-2.46319e-14	-2.46319e-14	-2.46319e-14	-2.46319e-14	-2.46319e-14	7.88128	6.71141	-2.46319e-14	-2.46319e-14	-2.46319e-14	-2.46319e-14
31	CAN	3	4	6908.45	5506.8	-3.12261e-14	-3.12261e-14	-3.12261e-14	3475.73	-3.12261e-14	-3.12261e-14	-3.12261e-14	-3.12261e-14	-3.12261e-14	-3.12261e-14	-3.12261e-14	15.0013	-3.12261e-14	-3.12261e-14	-3.12261e-14	-3.12261e-14	-3.12261e-14	-3.12261e-14	2016.07
32	CHE	2		2270.43	1070.61	-1.4145e-14	-1.4145e-14	-1.4145e-14	-1.4145e-14	-1.4145e-14	309.551	384.465	-1.4145e-14	-1.4145e-14	285.279	-1.4145e-14	-1.4145e-14	20.236	0.506908	-1.4145e-14	-1.4145e-14	7.47874	63.0912	-1.4145e-14
33	CHI	2		9.00588	4.76488	-9.6554e-16	-9.6554e-16	-9.6554e-16	-9.6554e-16	-9.6554e-16	2.81672	0.572495	-9.6554e-16	-9.6554e-16	0.0447292	-9.6554e-16	-9.6554e-16	0.0896189	0.00124565	-9.6554e-16	-9.6554e-16	0.0093604	1.23071	-9.6554e-16
34	CHL	4		3880.87	24.6416	24.6416	2.12535e-14	8.023e-06	2.12535e-14	2.12535e-14	2.12535e-14	2.12535e-14	2.12535e-14	2.12535e-14	2.12535e-14	2.12535e-14	2.12535e-14	2.12535e-14	2.12535e-14	2.12535e-14	2.12535e-14	2.12535e-14	2.12535e-14	2.12535e-14
35	CHN	1	5	1.19518e+06	1.03748e+06	-4.9607e-12	-4.9607e-12	-4.9607e-12	-4.9607e-12	1.02682e+06	-4.9607e-12	-4.9607e-12	4120.34	550.084	-4.9607e-12	1257.95	-4.9607e-12	-4.9607e-12	-4.9607e-12	-4.9607e-12	4734.8	-4.9607e-12	-4.9607e-12	-4.9607e-12
36	CIV	5		9271.12	188.955	-1.91378e-14	-1.91378e-14	-1.91378e-14	-1.91378e-14	-1.91378e-14	-1.91378e-14	-1.91378e-14	-1.91378e-14	-1.91378e-14	-1.91378e-14	-1.91378e-14	-1.91378e-14	-1.91378e-14	156.571	32.384	-1.91378e-14	-1.91378e-14	-1.91378e-14	-1.91378e-14
37	CMR	5		13697.2	415.418	-8.0705e-14	-8.0705e-14	-8.0705e-14	-8.0705e-14	-8.0705e-14	-8.0705e-14	-8.0705e-14	-8.0705e-14	-8.0705e-14	-8.0705e-14	-8.0705e-14	-8.0705e-14	-8.0705e-14	388.184	27.2335	-8.0705e-14	-8.0705e-14	-8.0705e-14	-8.0705e-14
38	COD	5		31162.7	351.531	2.21487e-13	2.21487e-13	2.21487e-13	2.21487e-13	2.21487e-13	2.21487e-13	2.21487e-13	2.21487e-13	2.21487e-13	2.21487e-13	2.21487e-13	2.21487e-13	2.21487e-13	12.0378	339.493	2.21487e-13	2.21487e-13	2.21487e-13	2.21487e-13
39	COG	5		1592.16	21.454	-6.97698e-17	-6.97698e-17	-6.97698e-17	-6.97698e-17	-6.97698e-17	-6.97698e-17	-6.97698e-17	-6.97698e-17	-6.97698e-17	-6.97698e-17	-6.97698e-17	-6.97698e-17	-6.97698e-17	3.37758	18.0765	-6.97698e-17	-6.97698e-17	-6.97698e-17	-6.97698e-17
40	COL	4		10281.4	16.1846	3.69814	-9.51047e-14	12.4864	-9.51047e-14	-9.51047e-14	-9.51047e-14	-9.51047e-14	-9.51047e-14	-9.51047e-14	-9.51047e-14	-9.51047e-14	-9.51047e-14	-9.51047e-14	-9.51047e-14	-9.51047e-14	-9.51047e-14	-9.51047e-14	-9.51047e-14	-9.51047e-14
41	COM	5		148.281	4.9898	0	0	0	0	0	0	0	0	0	0	0	0	0	0	4.9898	0	0	0	0
42	CRI	3		608.549	34.509	1.97081e-15	1.97081e-15	1.97081e-15	1.02693	1.97081e-15	1.97081e-15	1.97081e-15	1.97081e-15	1.97081e-15	1.97081e-15	1.97081e-15	1.22114	1.97081e-15	1.97081e-15	1.97081e-15	1.97081e-15	1.97081e-15	1.97081e-15	32.2609
43	CUB	3		5310.45	553.66	-1.26968e-15	-1.26968e-15	-1.26968e-15	21.0673	-1.26968e-15	-1.26968e-15	-1.26968e-15	-1.26968e-15	-1.26968e-15	-1.26968e-15	-1.26968e-15	27.1792	-1.26968e-15	-1.26968e-15	-1.26968e-15	-1.26968e-15	-1.26968e-15	-1.26968e-15	505.413
44	CUW	4		19.6981	0.00352892	3.34713e-05	-2.18743e-15	0.00349544	-2.18743e-15	-2.18743e-15	-2.18743e-15	-2.18743e-15	-2.18743e-15	-2.18743e-15	-2.18743e-15	-2.18743e-15	-2.18743e-15	-2.18743e-15	-2.18743e-15	-2.18743e-15	-2.18743e-15	-2.18743e-15	-2.18743e-15	-2.18743e-15
45	CYM	3		2.93516	0.209023	0	0	0	0.00756442	0	0	0	0	0	0	0	0.00948729	0	0	0	0	0	0	0.191971
46	CYP	2		149.126	33.1549	-4.77092e-16	-4.77092e-16	-4.77092e-16	-4.77092e-16	-4.77092e-16	0.605183	0.786031	-4.77092e-16	-4.77092e-16	1.03714	-4.77092e-16	-4.77092e-16	3.05193	1.29931	-4.77092e-16	-4.77092e-16	25.992	0.383344	-4.77092e-16
47	CZE	2		7518.69	1944.31	-5.18951e-14	-5.18951e-14	-5.18951e-14	-5.18951e-14	-5.18951e-14	252.609	1121.98	-5.18951e-14	-5.18951e-14	221.148	-5.18951e-14	-5.18951e-14	162.343	2.43976	-5.18951e-14	-5.18951e-14	22.0897	161.695	-5.18951e-14
48	DEU	2	7	39915.1	25061.5	-1.35556e-13	-1.35556e-13	-1.35556e-13	-1.35556e-13	-1.35556e-13	3217.92	18029.4	-1.35556e-13	-1.35556e-13	1232.15	-1.35556e-13	-1.35556e-13	756.491	13.7202	-1.35556e-13	-1.35556e-13	85.5535	1726.25	-1.35556e-13
49	DJI	5		263.889	3.96283	9.03464e-17	9.03464e-17	9.03464e-17	9.03464e-17	9.03464e-17	9.03464e-17	9.03464e-17	9.03464e-17	9.03464e-17	9.03464e-17	9.03464e-17	9.03464e-17	9.03464e-17	3.89292	0.0699095	9.03464e-17	9.03464e-17	9.03464e-17	9.03464e-17
50	DNK	2		2046.04	565.24	1.35521e-16	1.35521e-16	1.35521e-16	1.35521e-16	1.35521e-16	75.3233	284.194	1.35521e-16	1.35521e-16	15.7491	1.35521e-16	1.35521e-16	87.9845	0.465143	1.35521e-16	1.35521e-16	5.19107	96.3333	1.35521e-16
51	DOM	3		2701.83	33.5357	-2.11491e-15	-2.11491e-15	-2.11491e-15	1.50298	-2.11491e-15	-2.11491e-15	-2.11491e-15	-2.11491e-15	-2.11491e-15	-2.11491e-15	-2.11491e-15	2.98625	-2.11491e-15	-2.11491e-15	-2.11491e-15	-2.11491e-15	-2.11491e-15	-2.11491e-15	29.0465
52	DZA	2		9309.93	376.841	-2.11305e-14	-2.11305e-14	-2.11305e-14	-2.11305e-14	-2.11305e-14	154.5	88.3926	-2.11305e-14	-2.11305e-14	75.6795	-2.11305e-14	-2.11305e-14	12.2558	1.3189	-2.11305e-14	-2.11305e-14	6.70054	37.9934	-2.11305e-14
53	ECU	4		2341.86	1.08596	1.05233	-2.00872e-14	0.0336368	-2.00872e-14	-2.00872e-14	-2.00872e-14	-2.00872e-14	-2.00872e-14	-2.00872e-14	-2.00872e-14	-2.00872e-14	-2.00872e-14	-2.00872e-14	-2.00872e-14	-2.00872e-14	-2.00872e-14	-2.00872e-14	-2.00872e-14	-2.00872e-14
54	EGY	2		47682.1	4836.67	-3.79997e-13	-3.79997e-13	-3.79997e-13	-3.79997e-13	-3.79997e-13	137.82	181.769	-3.79997e-13	-3.79997e-13	299.953	-3.79997e-13	-3.79997e-13	564.589	465.723	-3.79997e-13	-3.79997e-13	3095.57	91.25	-3.79997e-13
55	ERI	5		1388.61	35.8353	-5.68526e-15	-5.68526e-15	-5.68526e-15	-5.68526e-15	-5.68526e-15	-5.68526e-15	-5.68526e-15	-5.68526e-15	-5.68526e-15	-5.68526e-15	-5.68526e-15	-5.68526e-15	-5.68526e-15	35.6219	0.213405	-5.68526e-15	-5.68526e-15	-5.68526e-15	-5.68526e-15
56	ESP	2		12730.6	1414.92	-1.45662e-14	-1.45662e-14	-1.45662e-14	-1.45662e-14	-1.45662e-14	727.568	342.163	-1.45662e-14	-1.45662e-14	98.5997	-1.45662e-14	-1.45662e-14	42.3948	2.36631	-1.45662e-14	-1.45662e-14	20.1298	181.694	-1.45662e-14
57	EST	2		626.785	156.559	-1.0355e-15	-1.0355e-15	-1.0355e-15	-1.0355e-15	-1.0355e-15	9.13189	31.8743	-1.0355e-15	-1.0355e-15	2.97136	-1.0355e-15	-1.0355e-15	98.5874	0.194815	-1.0355e-15	-1.0355e-15	3.0552	10.7437	-1.0355e-15
58	ETH	5		33376.8	564.167	-1.81423e-13	-1.81423e-13	-1.81423e-13	-1.81423e-13	-1.81423e-13	-1.81423e-13	-1.81423e-13	-1.81423e-13	-1.81423e-13	-1.81423e-13	-1.81423e-13	-1.81423e-13	-1.81423e-13	542.734	21.4333	-1.81423e-13	-1.81423e-13	-1.81423e-13	-1.81423e-13
59	FIN	2		1565.71	353.591	-1.43172e-14	-1.43172e-14	-1.43172e-14	-1.43172e-14	-1.43172e-14	18.3828	59.1714	-1.43172e-14	-1.43172e-14	4.45016	-1.43172e-14	-1.43172e-14	239.992	0.472283	-1.43172e-14	-1.43172e-14	6.61822	24.5035	-1.43172e-14
60	FRA	2	6	16527.9	10383	-8.36123e-14	-8.36123e-14	-8.36123e-14	-8.36123e-14	-8.36123e-14	6857.91	1826.18	-8.36123e-14	-8.36123e-14	639.894	-8.36123e-14	-8.36123e-14	166.96	3.50429	-8.36123e-14	-8.36123e-14	36.0629	852.519	-8.36123e-14
61	FRO	2		4.29858	0.469897	0	0	0	0	0	0.0492046	0.111831	0	0	0.0137925	0	0	0.0661518	0.0021198	0	0	0.00841809	0.218379	0
62	GAB	5		907.94	11.9885	-1.74234e-15	-1.74234e-15	-1.74234e-15	-1.74234e-15	-1.74234e-15	-1.74234e-15	-1.74234e-15	-1.74234e-15	-1.74234e-15	-1.74234e-15	-1.74234e-15	-1.74234e-15	-1.74234e-15	1.96657	10.022	-1.74234e-15	-1.74234e-15	-1.74234e-15	-1.74234e-15
63	GBR	2	18	24800	16012.5	-3.42165e-13	-3.42165e-13	-3.42165e-13	-3.42165e-13	-3.42165e-13	1795.32	1248	-3.42165e-13	-3.42165e-13	169.609	-3.42165e-13	-3.42165e-13	244.519	8.24362	-3.42165e-13	-3.42165e-13	31.0613	12515.8	-3.42165e-13
64	GEO	2		3083.57	498.443	-3.4401e-14	-3.4401e-14	-3.4401e-14	-3.4401e-14	-3.4401e-14	5.98725	12.9745	-3.4401e-14	-3.4401e-14	8.52868	-3.4401e-14	-3.4401e-14	147.781	27.4248	-3.4401e-14	-3.4401e-14	289.727	6.01892	-3.4401e-14
65	GHA	5		12584.5	273.772	-8.83353e-14	-8.83353e-14	-8.83353e-14	-8.83353e-14	-8.83353e-14	-8.83353e-14	-8.83353e-14	-8.83353e-14	-8.83353e-14	-8.83353e-14	-8.83353e-14	-8.83353e-14	-8.83353e-14	219.869	53.9027	-8.83353e-14	-8.83353e-14	-8.83353e-14	-8.83353e-14
66	GIB	2		4.00768	0.130049	0	0	0	0	0	0.050379	0.0322523	0	0	0.0186889	0	0	0.004228	0.000421622	0	0	0.00251338	0.0215655	0
67	GIN	5		4674.48	34.4919	-2.89148e-14	-2.89148e-14	-2.89148e-14	-2.89148e-14	-2.89148e-14	-2.89148e-14	-2.89148e-14	-2.89148e-14	-2.89148e-14	-2.89148e-14	-2.89148e-14	-2.89148e-14	-2.89148e-14	33.2504	1.24155	-2.89148e-14	-2.89148e-14	-2.89148e-14	-2.89148e-14
68	GMB	5		587.303	0.354171	4.66368e-16	4.66368e-16	4.66368e-16	4.66368e-16	4.66368e-16	4.66368e-16	4.66368e-16	4.66368e-16	4.66368e-16	4.66368e-16	4.66368e-16	4.66368e-16	4.66368e-16	0.345406	0.00876496	4.66368e-16	4.66368e-16	4.66368e-16	4.66368e-16
69	GNB	5		745.161	0.346364	3.81482e-15	3.81482e-15	3.81482e-15	3.81482e-15	3.81482e-15	3.81482e-15	3.81482e-15	3.81482e-15	3.81482e-15	3.81482e-15	3.81482e-15	3.81482e-15	3.81482e-15	0.324425	0.0219386	3.81482e-15	3.81482e-15	3.81482e-15	3.81482e-15
70	GNQ	5		369.335	5.65128	-1.51138e-15	-1.51138e-15	-1.51138e-15	-1.51138e-15	-1.51138e-15	-1.51138e-15	-1.51138e-15	-1.51138e-15	-1.51138e-15	-1.51138e-15	-1.51138e-15	-1.51138e-15	-1.51138e-15	2.80303	2.84825	-1.51138e-15	-1.51138e-15	-1.51138e-15	-1.51138e-15
71	GRC	2		5911.88	775.939	-1.50749e-14	-1.50749e-14	-1.50749e-14	-1.50749e-14	-1.50749e-14	52.2835	99.465	-1.50749e-14	-1.50749e-14	103.842	-1.50749e-14	-1.50749e-14	146.459	8.9378	-1.50749e-14	-1.50749e-14	334.501	30.4504	-1.50749e-14
72	GRD	4		23.4115	0.00575678	-2.00975e-17	-2.00975e-17	0.00575678	-2.00975e-17	-2.00975e-17	-2.00975e-17	-2.00975e-17	-2.00975e-17	-2.00975e-17	-2.00975e-17	-2.00975e-17	-2.00975e-17	-2.00975e-17	-2.00975e-17	-2.00975e-17	-2.00975e-17	-2.00975e-17	-2.00975e-17	-2.00975e-17
73	GRL	3		5.35988	0.381849	-2.60545e-18	-2.60545e-18	-2.60545e-18	0.141457	-2.60545e-18	-2.60545e-18	-2.60545e-18	-2.60545e-18	-2.60545e-18	-2.60545e-18	-2.60545e-18	0.00439306	-2.60545e-18	-2.60545e-18	-2.60545e-18	-2.60545e-18	-2.60545e-18	-2.60545e-18	0.235999
74	GTM	3		3974.86	535.267	-3.45394e-14	-3.45394e-14	-3.45394e-14	12.9886	-3.45394e-14	-3.45394e-14	-3.45394e-14	-3.45394e-14	-3.45394e-14	-3.45394e-14	-3.45394e-14	85.1637	-3.45394e-14	-3.45394e-14	-3.45394e-14	-3.45394e-14	-3.45394e-14	-3.45394e-14	437.115
75	GUM	1		48.8855	0.635749	0	0	0	0	0.518037	0	0	0.0503645	0.0664992	0	0.000848762	0	0	0	0	0	0	0	0
76	GUY	4		312.263	0.270496	0.00164633	-1.56868e-15	0.26885	-1.56868e-15	-1.56868e-15	-1.56868e-15	-1.56868e-15	-1.56868e-15	-1.56868e-15	-1.56868e-15	-1.56868e-15	-1.56868e-15	-1.56868e-15	-1.56868e-15	-1.56868e-15	-1.56868e-15	-1.56868e-15	-1.56868e-15	-1.56868e-15
77	HKG	1		1244.03	649.457	1.58938e-16	1.58938e-16	1.58938e-16	1.58938e-16	641.574	1.58938e-16	1.58938e-16	2.43193	3.31293	1.58938e-16	0.725706	1.58938e-16	1.58938e-16	1.58938e-16	1.58938e-16	1.41305	1.58938e-16	1.58938e-16	1.58938e-16
78	HND	3		2652.78	357.214	-2.33299e-15	-2.33299e-15	-2.33299e-15	8.45129	-2.33299e-15	-2.33299e-15	-2.33299e-15	-2.33299e-15	-2.33299e-15	-2.33299e-15	-2.33299e-15	27.5833	-2.33299e-15	-2.33299e-15	-2.33299e-15	-2.33299e-15	-2.33299e-15	-2.33299e-15	321.179
79	HRV	2		3440.34	695.253	-2.38453e-14	-2.38453e-14	-2.38453e-14	-2.38453e-14	-2.38453e-14	77.1481	244.001	-2.38453e-14	-2.38453e-14	241.965	-2.38453e-14	-2.38453e-14	63.3443	0.920568	-2.38453e-14	-2.38453e-14	21.7694	46.1043	-2.38453e-14
80	HTI	3		5760.51	112.293	-4.49431e-14	-4.49431e-14	-4.49431e-14	4.26382	-4.49431e-14	-4.49431e-14	-4.49431e-14	-4.49431e-14	-4.49431e-14	-4.49431e-14	-4.49431e-14	9.9918	-4.49431e-14	-4.49431e-14	-4.49431e-14	-4.49431e-14	-4.49431e-14	-4.49431e-14	98.0375
81	HUN	2		9678.13	1570.52	-1.18279e-13	-1.18279e-13	-1.18279e-13	-1.18279e-13	-1.18279e-13	190.994	623.529	-1.18279e-13	-1.18279e-13	302.087	-1.18279e-13	-1.18279e-13	254.049	6.81801	-1.18279e-13	-1.18279e-13	69.3907	123.656	-1.18279e-13
82	IDN	1	9	73940.2	58196.5	-3.48413e-13	-3.48413e-13	-3.48413e-13	-3.48413e-13	366.75	-3.48413e-13	-3.48413e-13	223.23	57596.1	-3.48413e-13	5.83056	-3.48413e-13	-3.48413e-13	-3.48413e-13	-3.48413e-13	4.57396	-3.48413e-13	-3.48413e-13	-3.48413e-13
83	IMN	2		10.0272	4.71582	0	0	0	0	0	0.387456	0.387604	0	0	0.0217227	0	0	0.0768295	0.00301615	0	0	0.00989668	3.8293	0
84	IND	1	8	907291	488040	-6.24428e-12	-6.24428e-12	-6.24428e-12	-6.24428e-12	4659.23	-6.24428e-12	-6.24428e-12	483342	22.6948	-6.24428e-12	6.79744	-6.24428e-12	-6.24428e-12	-6.24428e-12	-6.24428e-12	9.05524	-6.24428e-12	-6.24428e-12	-6.24428e-12
85	IRL	2		1072.55	301.727	-5.2065e-15	-5.2065e-15	-5.2065e-15	-5.2065e-15	-5.2065e-15	34.089	37.6821	-5.2065e-15	-5.2065e-15	2.31212	-5.2065e-15	-5.2065e-15	7.59693	0.188025	-5.2065e-15	-5.2065e-15	0.843294	219.015	-5.2065e-15
86	IRN	2		33731.8	2119.98	-1.41202e-13	-1.41202e-13	-1.41202e-13	-1.41202e-13	-1.41202e-13	20.8158	34.8544	-1.41202e-13	-1.41202e-13	39.3854	-1.41202e-13	-1.41202e-13	414.167	931.898	-1.41202e-13	-1.41202e-13	662.576	16.2846	-1.41202e-13
87	IRQ	2		20367.1	1847.99	-1.84444e-13	-1.84444e-13	-1.84444e-13	-1.84444e-13	-1.84444e-13	21.3466	24.8967	-1.84444e-13	-1.84444e-13	37.5316	-1.84444e-13	-1.84444e-13	143.218	668.711	-1.84444e-13	-1.84444e-13	940.016	12.2658	-1.84444e-13
88	ISL	2		62.2038	2.69511	4.43009e-16	4.43009e-16	4.43009e-16	4.43009e-16	4.43009e-16	0.393128	0.727507	4.43009e-16	4.43009e-16	0.0477618	4.43009e-16	4.43009e-16	0.311478	0.0041013	4.43009e-16	4.43009e-16	0.0354541	1.17568	4.43009e-16
89	ISR	2		1596.74	226.736	-4.82404e-16	-4.82404e-16	-4.82404e-16	-4.82404e-16	-4.82404e-16	5.04653	6.27714	-4.82404e-16	-4.82404e-16	8.90702	-4.82404e-16	-4.82404e-16	23.034	23.8325	-4.82404e-16	-4.82404e-16	156.445	3.19429	-4.82404e-16
90	ITA	2	10	14725.9	7497.41	-1.73943e-13	-1.73943e-13	-1.73943e-13	-1.73943e-13	-1.73943e-13	713.036	1041.79	-1.73943e-13	-1.73943e-13	5272.59	-1.73943e-13	-1.73943e-13	162.818	6.00766	-1.73943e-13	-1.73943e-13	83.3639	217.801	-1.73943e-13
91	JAM	3		681.371	21.634	2.26153e-15	2.26153e-15	2.26153e-15	0.648635	2.26153e-15	2.26153e-15	2.26153e-15	2.26153e-15	2.26153e-15	2.26153e-15	2.26153e-15	1.26744	2.26153e-15	2.26153e-15	2.26153e-15	2.26153e-15	2.26153e-15	2.26153e-15	19.7179
92	JOR	2		1155.27	128.231	-1.82906e-14	-1.82906e-14	-1.82906e-14	-1.82906e-14	-1.82906e-14	2.71223	3.29617	-1.82906e-14	-1.82906e-14	4.91975	-1.82906e-14	-1.82906e-14	12.5941	19.7606	-1.82906e-14	-1.82906e-14	83.3113	1.63651	-1.82906e-14
93	JPN	1	11	44653.4	33669.5	-5.38536e-14	-5.38536e-14	-5.38536e-14	-5.38536e-14	16593.7	-5.38536e-14	-5.38536e-14	39.1944	31.4586	-5.38536e-14	14880.2	-5.38536e-14	-5.38536e-14	-5.38536e-14	-5.38536e-14	2124.97	-5.38536e-14	-5.38536e-14	-5.38536e-14
94	KAZ	1		10403.8	196.105	-5.68978e-14	-5.68978e-14	-5.68978e-14	-5.68978e-14	193.313	-5.68978e-14	-5.68978e-14	2.63402	0.0242364	-5.68978e-14	0.0507948	-5.68978e-14	-5.68978e-14	-5.68978e-14	-5.68978e-14	0.083137	-5.68978e-14	-5.68978e-14	-5.68978e-14
95	KEN	5		8540.37	64.1235	-3.81472e-15	-3.81472e-15	-3.81472e-15	-3.81472e-15	-3.81472e-15	-3.81472e-15	-3.81472e-15	-3.81472e-15	-3.81472e-15	-3.81472e-15	-3.81472e-15	-3.81472e-15	-3.81472e-15	26.2168	37.9067	-3.81472e-15	-3.81472e-15	-3.81472e-15	-3.81472e-15
96	KGZ	1		2624.41	39.3986	-3.24731e-15	-3.24731e-15	-3.24731e-15	-3.24731e-15	35.1033	-3.24731e-15	-3.24731e-15	4.28957	0.00195046	-3.24731e-15	0.00211486	-3.24731e-15	-3.24731e-15	-3.24731e-15	-3.24731e-15	0.00165055	-3.24731e-15	-3.24731e-15	-3.24731e-15
97	KHM	1		6083.27	687.904	-4.99474e-14	-4.99474e-14	-4.99474e-14	-4.99474e-14	606.54	-4.99474e-14	-4.99474e-14	65.9806	9.43296	-4.99474e-14	2.11553	-4.99474e-14	-4.99474e-14	-4.99474e-14	-4.99474e-14	3.83535	-4.99474e-14	-4.99474e-14	-4.99474e-14
98	KOR	1	16	13126	11506.8	-5.18912e-14	-5.18912e-14	-5.18912e-14	-5.18912e-14	5996.93	-5.18912e-14	-5.18912e-14	1.95702	6.24387	-5.18912e-14	115.98	-5.18912e-14	-5.18912e-14	-5.18912e-14	-5.18912e-14	5385.73	-5.18912e-14	-5.18912e-14	-5.18912e-14
99	KWT	2		490.088	49.8255	4.23623e-16	4.23623e-16	4.23623e-16	4.23623e-16	4.23623e-16	0.310565	0.3391	4.23623e-16	4.23623e-16	0.553147	4.23623e-16	4.23623e-16	1.95501	34.5523	4.23623e-16	4.23623e-16	11.9392	0.176095	4.23623e-16
100	LAO	1		3293.32	985.674	-9.2645e-15	-9.2645e-15	-9.2645e-15	-9.2645e-15	913.178	-9.2645e-15	-9.2645e-15	66.1932	1.78306	-9.2645e-15	1.38447	-9.2645e-15	-9.2645e-15	-9.2645e-15	-9.2645e-15	3.1354	-9.2645e-15	-9.2645e-15	-9.2645e-15
101	LBN	2		1666.83	217.603	4.38547e-15	4.38547e-15	4.38547e-15	4.38547e-15	4.38547e-15	4.8926	5.7425	4.38547e-15	4.38547e-15	8.02908	4.38547e-15	4.38547e-15	21.534	25.7047	4.38547e-15	4.38547e-15	148.832	2.86862	4.38547e-15
102	LBR	5		679.697	12.7959	-5.2761e-16	-5.2761e-16	-5.2761e-16	-5.2761e-16	-5.2761e-16	-5.2761e-16	-5.2761e-16	-5.2761e-16	-5.2761e-16	-5.2761e-16	-5.2761e-16	-5.2761e-16	-5.2761e-16	11.2569	1.53901	-5.2761e-16	-5.2761e-16	-5.2761e-16	-5.2761e-16
103	LBY	2		2061.89	86.3479	3.36318e-15	3.36318e-15	3.36318e-15	3.36318e-15	3.36318e-15	16.2008	13.2851	3.36318e-15	3.36318e-15	29.2252	3.36318e-15	3.36318e-15	7.37725	2.45432	3.36318e-15	3.36318e-15	11.5385	6.26671	3.36318e-15
104	LCA	4		37.153	0.00644829	0.000240765	-2.35276e-16	0.00620752	-2.35276e-16	-2.35276e-16	-2.35276e-16	-2.35276e-16	-2.35276e-16	-2.35276e-16	-2.35276e-16	-2.35276e-16	-2.35276e-16	-2.35276e-16	-2.35276e-16	-2.35276e-16	-2.35276e-16	-2.35276e-16	-2.35276e-16	-2.35276e-16
105	LIE	2		3.34897	1.54748	-5.71247e-17	-5.71247e-17	-5.71247e-17	-5.71247e-17	-5.71247e-17	0.293072	0.595925	-5.71247e-17	-5.71247e-17	0.523566	-5.71247e-17	-5.71247e-17	0.0306321	0.00101145	-5.71247e-17	-5.71247e-17	0.0124832	0.0907874	-5.71247e-17
106	LKA	1		7921.54	1226.42	-7.9076e-14	-7.9076e-14	-7.9076e-14	-7.9076e-14	97.3449	-7.9076e-14	-7.9076e-14	1126.32	1.29671	-7.9076e-14	0.671451	-7.9076e-14	-7.9076e-14	-7.9076e-14	-7.9076e-14	0.779179	-7.9076e-14	-7.9076e-14	-7.9076e-14
107	LSO	5		1254.91	706.88	-6.50761e-15	-6.50761e-15	-6.50761e-15	-6.50761e-15	-6.50761e-15	-6.50761e-15	-6.50761e-15	-6.50761e-15	-6.50761e-15	-6.50761e-15	-6.50761e-15	-6.50761e-15	-6.50761e-15	0.109918	706.77	-6.50761e-15	-6.50761e-15	-6.50761e-15	-6.50761e-15
108	LTU	2		3039.79	740.414	-1.52119e-15	-1.52119e-15	-1.52119e-15	-1.52119e-15	-1.52119e-15	60.3858	222.458	-1.52119e-15	-1.52119e-15	31.4259	-1.52119e-15	-1.52119e-15	358.071	0.65223	-1.52119e-15	-1.52119e-15	18.7745	48.6466	-1.52119e-15
109	LUX	2		167.325	94.5611	-1.35805e-15	-1.35805e-15	-1.35805e-15	-1.35805e-15	-1.35805e-15	36.5814	42.1442	-1.35805e-15	-1.35805e-15	3.91043	-1.35805e-15	-1.35805e-15	1.94582	0.0352935	-1.35805e-15	-1.35805e-15	0.264046	9.67984	-1.35805e-15
110	LVA	2		2034.78	458.582	4.95988e-15	4.95988e-15	4.95988e-15	4.95988e-15	4.95988e-15	32.6211	120.495	4.95988e-15	4.95988e-15	13.9687	4.95988e-15	4.95988e-15	248.497	0.504477	4.95988e-15	4.95988e-15	11.1293	31.3667	4.95988e-15
111	MAC	1		31.9051	19.8352	0	0	0	0	19.5058	0	0	0.0957233	0.139985	0	0.0304112	0	0	0	0	0.0632652	0	0	0
112	MAR	2		9476.62	149.306	-1.20795e-14	-1.20795e-14	-1.20795e-14	-1.20795e-14	-1.20795e-14	56.3488	36.971	-1.20795e-14	-1.20795e-14	21.9816	-1.20795e-14	-1.20795e-14	4.98361	0.660172	-1.20795e-14	-1.20795e-14	2.12175	26.2394	-1.20795e-14
113	MCO	2		5.12249	3.21929	0	0	0	0	0	0.897929	0.30031	0	0	1.87083	0	0	0.0497105	0.00239741	0	0	0.0270224	0.0710875	0
114	MDA	2		3249.25	603.578	0	0	0	0	0	35.2929	102.044	0	0	30.7169	0	0	297.723	0.664808	0	0	105.288	31.8479	0
115	MDG	5		6068	327.98	-3.05576e-14	-3.05576e-14	-3.05576e-14	-3.05576e-14	-3.05576e-14	-3.05576e-14	-3.05576e-14	-3.05576e-14	-3.05576e-14	-3.05576e-14	-3.05576e-14	-3.05576e-14	-3.05576e-14	0.532603	327.447	-3.05576e-14	-3.05576e-14	-3.05576e-14	-3.05576e-14
116	MDV	1		39.7531	8.86512	0	0	0	0	0.125018	0	0	8.73253	0.00467689	0	0.00132613	0	0	0	0	0.00156676	0	0	0
117	MEX	3	12	22715.9	13302	2.13631e-14	2.13631e-14	2.13631e-14	92.2728	2.13631e-14	2.13631e-14	2.13631e-14	2.13631e-14	2.13631e-14	2.13631e-14	2.13631e-14	10647.2	2.13631e-14	2.13631e-14	2.13631e-14	2.13631e-14	2.13631e-14	2.13631e-14	2562.54
118	MKD	2		1727.7	200.524	-1.66122e-15	-1.66122e-15	-1.66122e-15	-1.66122e-15	-1.66122e-15	21.3651	50.2066	-1.66122e-15	-1.66122e-15	42.3023	-1.66122e-15	-1.66122e-15	36.4095	1.66562	-1.66122e-15	-1.66122e-15	36.0682	12.5065	-1.66122e-15
119	MLI	5		6895.23	87.9699	-4.87538e-14	-4.87538e-14	-4.87538e-14	-4.87538e-14	-4.87538e-14	-4.87538e-14	-4.87538e-14	-4.87538e-14	-4.87538e-14	-4.87538e-14	-4.87538e-14	-4.87538e-14	-4.87538e-14	86.6083	1.36162	-4.87538e-14	-4.87538e-14	-4.87538e-14	-4.87538e-14
120	MLT	2		178.306	19.7761	-8.23766e-15	-8.23766e-15	-8.23766e-15	-8.23766e-15	-8.23766e-15	4.06767	3.09927	-8.23766e-15	-8.23766e-15	8.97628	-8.23766e-15	-8.23766e-15	1.0598	0.0508253	-8.23766e-15	-8.23766e-15	1.1881	1.33419	-8.23766e-15
121	MMR	1		30363.2	6381.61	-5.93808e-14	-5.93808e-14	-5.93808e-14	-5.93808e-14	2400.36	-5.93808e-14	-5.93808e-14	3974.47	2.45884	-5.93808e-14	1.71923	-5.93808e-14	-5.93808e-14	-5.93808e-14	-5.93808e-14	2.5951	-5.93808e-14	-5.93808e-14	-5.93808e-14
122	MNE	2		412.69	60.7452	-3.30776e-15	-3.30776e-15	-3.30776e-15	-3.30776e-15	-3.30776e-15	7.07952	16.3764	-3.30776e-15	-3.30776e-15	20.3403	-3.30776e-15	-3.30776e-15	8.06814	0.18107	-3.30776e-15	-3.30776e-15	4.79877	3.90105	-3.30776e-15
123	MNG	1		1254.33	153.835	-5.1619e-15	-5.1619e-15	-5.1619e-15	-5.1619e-15	153.084	-5.1619e-15	-5.1619e-15	0.177249	0.0091368	-5.1619e-15	0.0880967	-5.1619e-15	-5.1619e-15	-5.1619e-15	-5.1619e-15	0.476233	-5.1619e-15	-5.1619e-15	-5.1619e-15
124	MNP	1		6.66338	0.148783	0	0	0	0	0.124229	0	0	0.0118872	0.0109143	0	0.0014915	0	0	0	0	0.000261142	0	0	0
125	MOZ	5		6335.43	967.116	-1.85376e-14	-1.85376e-14	-1.85376e-14	-1.85376e-14	-1.85376e-14	-1.85376e-14	-1.85376e-14	-1.85376e-14	-1.85376e-14	-1.85376e-14	-1.85376e-14	-1.85376e-14	-1.85376e-14	0.101907	967.014	-1.85376e-14	-1.85376e-14	-1.85376e-14	-1.85376e-14
126	MRT	5		1826.44	3.8259	-1.13223e-14	-1.13223e-14	-1.13223e-14	-1.13223e-14	-1.13223e-14	-1.13223e-14	-1.13223e-14	-1.13223e-14	-1.13223e-14	-1.13223e-14	-1.13223e-14	-1.13223e-14	-1.13223e-14	3.78547	0.0404321	-1.13223e-14	-1.13223e-14	-1.13223e-14	-1.13223e-14
127	MWI	5		6064.83	586.168	-7.49729e-14	-7.49729e-14	-7.49729e-14	-7.49729e-14	-7.49729e-14	-7.49729e-14	-7.49729e-14	-7.49729e-14	-7.49729e-14	-7.49729e-14	-7.49729e-14	-7.49729e-14	-7.49729e-14	-7.49729e-14	586.168	-7.49729e-14	-7.49729e-14	-7.49729e-14	-7.49729e-14
128	MYS	1		7872.9	1016.51	-9.10965e-14	-9.10965e-14	-9.10965e-14	-9.10965e-14	218.209	-9.10965e-14	-9.10965e-14	54.9739	737.702	-9.10965e-14	2.99165	-9.10965e-14	-9.10965e-14	-9.10965e-14	-9.10965e-14	2.63156	-9.10965e-14	-9.10965e-14	-9.10965e-14
129	NAM	5		956.557	223.23	-4.88337e-15	-4.88337e-15	-4.88337e-15	-4.88337e-15	-4.88337e-15	-4.88337e-15	-4.88337e-15	-4.88337e-15	-4.88337e-15	-4.88337e-15	-4.88337e-15	-4.88337e-15	-4.88337e-15	0.422354	222.808	-4.88337e-15	-4.88337e-15	-4.88337e-15	-4.88337e-15
130	NCL	6		10.8377	0.218843	4.89698e-18	0.218843	4.89698e-18	4.89698e-18	4.89698e-18	4.89698e-18	4.89698e-18	4.89698e-18	4.89698e-18	4.89698e-18	4.89698e-18	4.89698e-18	4.89698e-18	4.89698e-18	4.89698e-18	4.89698e-18	4.89698e-18	4.89698e-18	4.89698e-18
131	NER	5		14425	239.43	-3.97519e-14	-3.97519e-14	-3.97519e-14	-3.97519e-14	-3.97519e-14	-3.97519e-14	-3.97519e-14	-3.97519e-14	-3.97519e-14	-3.97519e-14	-3.97519e-14	-3.97519e-14	-3.97519e-14	236.231	3.19848	-3.97519e-14	-3.97519e-14	-3.97519e-14	-3.97519e-14
132	NGA	5		72037.2	1656.97	-4.48544e-13	-4.48544e-13	-4.48544e-13	-4.48544e-13	-4.48544e-13	-4.48544e-13	-4.48544e-13	-4.48544e-13	-4.48544e-13	-4.48544e-13	-4.48544e-13	-4.48544e-13	-4.48544e-13	1566.73	90.2383	-4.48544e-13	-4.48544e-13	-4.48544e-13	-4.48544e-13
133	NIC	3		943.781	87.9489	-1.12276e-14	-1.12276e-14	-1.12276e-14	2.32151	-1.12276e-14	-1.12276e-14	-1.12276e-14	-1.12276e-14	-1.12276e-14	-1.12276e-14	-1.12276e-14	6.38205	-1.12276e-14	-1.12276e-14	-1.12276e-14	-1.12276e-14	-1.12276e-14	-1.12276e-14	79.2454
134	NLD	2		6468.01	3055.48	-2.54924e-14	-2.54924e-14	-2.54924e-14	-2.54924e-14	-2.54924e-14	665.469	1612.83	-2.54924e-14	-2.54924e-14	108.13	-2.54924e-14	-2.54924e-14	102.168	2.61336	-2.54924e-14	-2.54924e-14	10.5539	553.717	-2.54924e-14
135	NOR	2		1386.32	230.353	-2.07213e-15	-2.07213e-15	-2.07213e-15	-2.07213e-15	-2.07213e-15	27.4793	62.5755	-2.07213e-15	-2.07213e-15	5.13215	-2.07213e-15	-2.07213e-15	82.4939	0.610372	-2.07213e-15	-2.07213e-15	3.96478	48.097	-2.07213e-15
136	NPL	1		17316.2	5978.72	-1.28026e-13	-1.28026e-13	-1.28026e-13	-1.28026e-13	53.1319	-1.28026e-13	-1.28026e-13	5925.25	0.213724	-1.28026e-13	0.067841	-1.28026e-13	-1.28026e-13	-1.28026e-13	-1.28026e-13	0.0518211	-1.28026e-13	-1.28026e-13	-1.28026e-13
137	NRU	6		0.0826011	0	0	0	0	0	0	0	0	0	0	0	0	0	0	0	0	0	0	0	0
138	NZL	6		635.277	16.223	-7.21839e-15	16.223	-7.21839e-15	-7.21839e-15	-7.21839e-15	-7.21839e-15	-7.21839e-15	-7.21839e-15	-7.21839e-15	-7.21839e-15	-7.21839e-15	-7.21839e-15	-7.21839e-15	-7.21839e-15	-7.21839e-15	-7.21839e-15	-7.21839e-15	-7.21839e-15	-7.21839e-15
139	OMN	2		784.722	4.10526	-1.82134e-15	-1.82134e-15	-1.82134e-15	-1.82134e-15	-1.82134e-15	0.0207875	0.0211626	-1.82134e-15	-1.82134e-15	0.0399711	-1.82134e-15	-1.82134e-15	0.250423	3.20772	-1.82134e-15	-1.82134e-15	0.558956	0.00624018	-1.82134e-15
140	PAK	1		116647	10090.2	-4.97839e-13	-4.97839e-13	-4.97839e-13	-4.97839e-13	29.8322	-4.97839e-13	-4.97839e-13	10059.8	0.269375	-4.97839e-13	0.146666	-4.97839e-13	-4.97839e-13	-4.97839e-13	-4.97839e-13	0.13176	-4.97839e-13	-4.97839e-13	-4.97839e-13
141	PAN	4		534.161	0.0262207	0.0221575	-1.99705e-15	0.00406329	-1.99705e-15	-1.99705e-15	-1.99705e-15	-1.99705e-15	-1.99705e-15	-1.99705e-15	-1.99705e-15	-1.99705e-15	-1.99705e-15	-1.99705e-15	-1.99705e-15	-1.99705e-15	-1.99705e-15	-1.99705e-15	-1.99705e-15	-1.99705e-15
142	PER	4		7885.57	1.22592	0.830642	-6.78177e-14	0.395276	-6.78177e-14	-6.78177e-14	-6.78177e-14	-6.78177e-14	-6.78177e-14	-6.78177e-14	-6.78177e-14	-6.78177e-14	-6.78177e-14	-6.78177e-14	-6.78177e-14	-6.78177e-14	-6.78177e-14	-6.78177e-14	-6.78177e-14	-6.78177e-14
143	PHL	1		43511	2603.6	-1.89016e-13	-1.89016e-13	-1.89016e-13	-1.89016e-13	1549.27	-1.89016e-13	-1.89016e-13	287.83	627.882	-1.89016e-13	85.2335	-1.89016e-13	-1.89016e-13	-1.89016e-13	-1.89016e-13	53.387	-1.89016e-13	-1.89016e-13	-1.89016e-13
144	PLW	1		0.831806	0.0111012	0	0	0	0	0.00139021	0	0	0.001157	0.00855347	0	0	0	0	0	0	5.30264e-07	0	0	0
145	PNG	6		3075.75	0.343796	-1.37881e-14	0.343796	-1.37881e-14	-1.37881e-14	-1.37881e-14	-1.37881e-14	-1.37881e-14	-1.37881e-14	-1.37881e-14	-1.37881e-14	-1.37881e-14	-1.37881e-14	-1.37881e-14	-1.37881e-14	-1.37881e-14	-1.37881e-14	-1.37881e-14	-1.37881e-14	-1.37881e-14
146	POL	2		19065	4170.45	-8.7205e-14	-8.7205e-14	-8.7205e-14	-8.7205e-14	-8.7205e-14	469.428	2136.8	-8.7205e-14	-8.7205e-14	351.368	-8.7205e-14	-8.7205e-14	805.589	5.80365	-8.7205e-14	-8.7205e-14	76.8357	324.631	-8.7205e-14
147	PRK	1		20037.8	11344.3	-6.60629e-14	-6.60629e-14	-6.60629e-14	-6.60629e-14	10189.9	-6.60629e-14	-6.60629e-14	1.83753	2.78181	-6.60629e-14	55.7871	-6.60629e-14	-6.60629e-14	-6.60629e-14	-6.60629e-14	1093.97	-6.60629e-14	-6.60629e-14	-6.60629e-14
148	PRT	2		3957.19	199.937	2.76955e-15	2.76955e-15	2.76955e-15	2.76955e-15	2.76955e-15	88.3436	47.4017	2.76955e-15	2.76955e-15	9.89308	2.76955e-15	2.76955e-15	5.99049	0.400085	2.76955e-15	2.76955e-15	3.40681	44.5015	2.76955e-15
149	PRY	4		1532.01	264.1	52.8938	-2.28309e-15	211.206	-2.28309e-15	-2.28309e-15	-2.28309e-15	-2.28309e-15	-2.28309e-15	-2.28309e-15	-2.28309e-15	-2.28309e-15	-2.28309e-15	-2.28309e-15	-2.28309e-15	-2.28309e-15	-2.28309e-15	-2.28309e-15	-2.28309e-15	-2.28309e-15
150	PSE	2		1306.62	180.076	-1.14887e-14	-1.14887e-14	-1.14887e-14	-1.14887e-14	-1.14887e-14	3.98176	4.96484	-1.14887e-14	-1.14887e-14	7.17625	-1.14887e-14	-1.14887e-14	17.9966	20.2989	-1.14887e-14	-1.14887e-14	123.164	2.49319	-1.14887e-14
151	QAT	2		196.919	11.5471	4.76229e-16	4.76229e-16	4.76229e-16	4.76229e-16	4.76229e-16	0.0446112	0.055092	4.76229e-16	4.76229e-16	0.0865493	4.76229e-16	4.76229e-16	0.358629	8.74042	4.76229e-16	4.76229e-16	2.23864	0.0231272	4.76229e-16
152	ROU	2		19774.3	2738.46	-1.59493e-13	-1.59493e-13	-1.59493e-13	-1.59493e-13	-1.59493e-13	221.788	631.635	-1.59493e-13	-1.59493e-13	291.424	-1.59493e-13	-1.59493e-13	941.33	17.4432	-1.59493e-13	-1.59493e-13	469.768	165.067	-1.59493e-13
153	RUS	2	13	148431	63937.7	-1.11528e-12	-1.11528e-12	-1.11528e-12	-1.11528e-12	-1.11528e-12	716.569	2397.17	-1.11528e-12	-1.11528e-12	511.672	-1.11528e-12	-1.11528e-12	57360.5	153.384	-1.11528e-12	-1.11528e-12	2012.8	785.55	-1.11528e-12
154	RWA	5		4039.92	30.2172	-1.62019e-14	-1.62019e-14	-1.62019e-14	-1.62019e-14	-1.62019e-14	-1.62019e-14	-1.62019e-14	-1.62019e-14	-1.62019e-14	-1.62019e-14	-1.62019e-14	-1.62019e-14	-1.62019e-14	0.807666	29.4095	-1.62019e-14	-1.62019e-14	-1.62019e-14	-1.62019e-14
155	SAU	2	14	8654.79	911.145	-4.05337e-15	-4.05337e-15	-4.05337e-15	-4.05337e-15	-4.05337e-15	2.60562	3.05242	-4.05337e-15	-4.05337e-15	5.40426	-4.05337e-15	-4.05337e-15	17.1234	803.198	-4.05337e-15	-4.05337e-15	78.3346	1.42669	-4.05337e-15
156	SDN	5		18026.9	530	-8.56252e-14	-8.56252e-14	-8.56252e-14	-8.56252e-14	-8.56252e-14	-8.56252e-14	-8.56252e-14	-8.56252e-14	-8.56252e-14	-8.56252e-14	-8.56252e-14	-8.56252e-14	-8.56252e-14	524.413	5.58768	-8.56252e-14	-8.56252e-14	-8.56252e-14	-8.56252e-14
157	SEN	5		4133.76	3.46145	-3.75911e-15	-3.75911e-15	-3.75911e-15	-3.75911e-15	-3.75911e-15	-3.75911e-15	-3.75911e-15	-3.75911e-15	-3.75911e-15	-3.75911e-15	-3.75911e-15	-3.75911e-15	-3.75911e-15	3.4048	0.0566563	-3.75911e-15	-3.75911e-15	-3.75911e-15	-3.75911e-15
158	SGP	1		625.106	59.5281	0	0	0	0	11.0154	0	0	1.74876	46.5185	0	0.113189	0	0	0	0	0.132319	0	0	0
159	SLB	6		125.626	0.0160546	9.7869e-18	0.0160546	9.7869e-18	9.7869e-18	9.7869e-18	9.7869e-18	9.7869e-18	9.7869e-18	9.7869e-18	9.7869e-18	9.7869e-18	9.7869e-18	9.7869e-18	9.7869e-18	9.7869e-18	9.7869e-18	9.7869e-18	9.7869e-18	9.7869e-18
160	SLE	5		2389.51	25.1293	-2.25976e-14	-2.25976e-14	-2.25976e-14	-2.25976e-14	-2.25976e-14	-2.25976e-14	-2.25976e-14	-2.25976e-14	-2.25976e-14	-2.25976e-14	-2.25976e-14	-2.25976e-14	-2.25976e-14	24.1649	0.964381	-2.25976e-14	-2.25976e-14	-2.25976e-14	-2.25976e-14
161	SLV	3		1754.36	191.292	-6.59282e-15	-6.59282e-15	-6.59282e-15	4.6022	-6.59282e-15	-6.59282e-15	-6.59282e-15	-6.59282e-15	-6.59282e-15	-6.59282e-15	-6.59282e-15	16.9914	-6.59282e-15	-6.59282e-15	-6.59282e-15	-6.59282e-15	-6.59282e-15	-6.59282e-15	169.698
162	SMR	2		4.33299	2.34869	0	0	0	0	0	0.182628	0.263499	0	0	1.76098	0	0	0.0540259	0.00174203	0	0	0.0262375	0.0595759	0
163	SOM	5		3928.12	27.3866	-1.32413e-14	-1.32413e-14	-1.32413e-14	-1.32413e-14	-1.32413e-14	-1.32413e-14	-1.32413e-14	-1.32413e-14	-1.32413e-14	-1.32413e-14	-1.32413e-14	-1.32413e-14	-1.32413e-14	24.4643	2.92229	-1.32413e-14	-1.32413e-14	-1.32413e-14	-1.32413e-14
164	SRB	2		6525.88	844.956	-7.08785e-14	-7.08785e-14	-7.08785e-14	-7.08785e-14	-7.08785e-14	86.5601	294.957	-7.08785e-14	-7.08785e-14	166.615	-7.08785e-14	-7.08785e-14	158.939	3.56658	-7.08785e-14	-7.08785e-14	74.6385	59.6789	-7.08785e-14
165	SSD	5		3372.82	18.9129	-2.53017e-14	-2.53017e-14	-2.53017e-14	-2.53017e-14	-2.53017e-14	-2.53017e-14	-2.53017e-14	-2.53017e-14	-2.53017e-14	-2.53017e-14	-2.53017e-14	-2.53017e-14	-2.53017e-14	10.1678	8.74505	-2.53017e-14	-2.53017e-14	-2.53017e-14	-2.53017e-14
166	STP	5		42.0672	1.11633	-4.0601e-15	-4.0601e-15	-4.0601e-15	-4.0601e-15	-4.0601e-15	-4.0601e-15	-4.0601e-15	-4.0601e-15	-4.0601e-15	-4.0601e-15	-4.0601e-15	-4.0601e-15	-4.0601e-15	0.00501808	1.11131	-4.0601e-15	-4.0601e-15	-4.0601e-15	-4.0601e-15
167	SUR	4		183.462	0.259695	0.00165702	-4.84755e-16	0.258038	-4.84755e-16	-4.84755e-16	-4.84755e-16	-4.84755e-16	-4.84755e-16	-4.84755e-16	-4.84755e-16	-4.84755e-16	-4.84755e-16	-4.84755e-16	-4.84755e-16	-4.84755e-16	-4.84755e-16	-4.84755e-16	-4.84755e-16	-4.84755e-16
168	SVK	2		4041.1	733.823	-9.79697e-15	-9.79697e-15	-9.79697e-15	-9.79697e-15	-9.79697e-15	97.218	303.679	-9.79697e-15	-9.79697e-15	128.348	-9.79697e-15	-9.79697e-15	115.341	2.9797	-9.79697e-15	-9.79697e-15	24.1843	62.0734	-9.79697e-15
169	SVN	2		871.799	245.563	2.12383e-15	2.12383e-15	2.12383e-15	2.12383e-15	2.12383e-15	25.755	81.1516	2.12383e-15	2.12383e-15	106.3	2.12383e-15	2.12383e-15	13.768	0.295499	2.12383e-15	2.12383e-15	4.10401	14.1889	2.12383e-15
170	SWE	2		1970.39	411.238	-1.26228e-14	-1.26228e-14	-1.26228e-14	-1.26228e-14	-1.26228e-14	48.6867	148.281	-1.26228e-14	-1.26228e-14	9.19515	-1.26228e-14	-1.26228e-14	139.099	0.45635	-1.26228e-14	-1.26228e-14	5.83748	59.6822	-1.26228e-14
171	SWZ	5		452.606	253.853	-2.29415e-15	-2.29415e-15	-2.29415e-15	-2.29415e-15	-2.29415e-15	-2.29415e-15	-2.29415e-15	-2.29415e-15	-2.29415e-15	-2.29415e-15	-2.29415e-15	-2.29415e-15	-2.29415e-15	0.0118769	253.841	-2.29415e-15	-2.29415e-15	-2.29415e-15	-2.29415e-15
172	SYC	5		10.9842	0.00603128	6.43787e-19	6.43787e-19	6.43787e-19	6.43787e-19	6.43787e-19	6.43787e-19	6.43787e-19	6.43787e-19	6.43787e-19	6.43787e-19	6.43787e-19	6.43787e-19	6.43787e-19	1.44928e-06	0.00602983	6.43787e-19	6.43787e-19	6.43787e-19	6.43787e-19
173	SYR	2		7478.33	1423.61	-5.84375e-14	-5.84375e-14	-5.84375e-14	-5.84375e-14	-5.84375e-14	19.4558	22.5696	-5.84375e-14	-5.84375e-14	31.0386	-5.84375e-14	-5.84375e-14	88.262	101.627	-5.84375e-14	-5.84375e-14	1149.26	11.3959	-5.84375e-14
174	TCA	3		1.91896	0.0794953	1.83939e-17	1.83939e-17	1.83939e-17	0.00384472	1.83939e-17	1.83939e-17	1.83939e-17	1.83939e-17	1.83939e-17	1.83939e-17	1.83939e-17	0.00417653	1.83939e-17	1.83939e-17	1.83939e-17	1.83939e-17	1.83939e-17	1.83939e-17	0.0714741
175	TCD	5		9233.08	304.014	-6.01528e-14	-6.01528e-14	-6.01528e-14	-6.01528e-14	-6.01528e-14	-6.01528e-14	-6.01528e-14	-6.01528e-14	-6.01528e-14	-6.01528e-14	-6.01528e-14	-6.01528e-14	-6.01528e-14	302.105	1.90881	-6.01528e-14	-6.01528e-14	-6.01528e-14	-6.01528e-14
176	TGO	5		3497.05	83.6488	-2.57462e-14	-2.57462e-14	-2.57462e-14	-2.57462e-14	-2.57462e-14	-2.57462e-14	-2.57462e-14	-2.57462e-14	-2.57462e-14	-2.57462e-14	-2.57462e-14	-2.57462e-14	-2.57462e-14	73.5555	10.0933	-2.57462e-14	-2.57462e-14	-2.57462e-14	-2.57462e-14
177	THA	1		22358.1	4627.4	-6.87917e-14	-6.87917e-14	-6.87917e-14	-6.87917e-14	4005.2	-6.87917e-14	-6.87917e-14	547.861	55.088	-6.87917e-14	6.99269	-6.87917e-14	-6.87917e-14	-6.87917e-14	-6.87917e-14	12.2615	-6.87917e-14	-6.87917e-14	-6.87917e-14
178	TJK	1		4692.92	15.4391	-2.15985e-14	-2.15985e-14	-2.15985e-14	-2.15985e-14	8.30433	-2.15985e-14	-2.15985e-14	7.12756	0.000978282	-2.15985e-14	0.00319734	-2.15985e-14	-2.15985e-14	-2.15985e-14	-2.15985e-14	0.00300779	-2.15985e-14	-2.15985e-14	-2.15985e-14
179	TKM	2		4733.48	315.758	-3.10817e-14	-3.10817e-14	-3.10817e-14	-3.10817e-14	-3.10817e-14	5.70967	12.4049	-3.10817e-14	-3.10817e-14	7.58597	-3.10817e-14	-3.10817e-14	186.251	34.9839	-3.10817e-14	-3.10817e-14	62.6829	6.13955	-3.10817e-14
180	TLS	6		287.69	28.2219	-3.35271e-17	-3.35271e-17	-3.35271e-17	-3.35271e-17	1.74228	-3.35271e-17	-3.35271e-17	0.83759	25.6074	-3.35271e-17	0.0150149	-3.35271e-17	-3.35271e-17	-3.35271e-17	-3.35271e-17	0.0196411	-3.35271e-17	-3.35271e-17	-3.35271e-17
181	TTO	4		309.488	0.103473	0.000172614	0	0.1033	0	0	0	0	0	0	0	0	0	0	0	0	0	0	0	0
182	TUN	2		5016.86	309.835	1.1123e-15	1.1123e-15	1.1123e-15	1.1123e-15	1.1123e-15	96.3634	64.4773	1.1123e-15	1.1123e-15	96.311	1.1123e-15	1.1123e-15	13.0237	1.05337	1.1123e-15	1.1123e-15	13.3798	25.2269	1.1123e-15
183	TUR	2	17	24087.6	10063.1	-1.26502e-13	-1.26502e-13	-1.26502e-13	-1.26502e-13	-1.26502e-13	91.8396	174.195	-1.26502e-13	-1.26502e-13	127.953	-1.26502e-13	-1.26502e-13	631.837	139.799	-1.26502e-13	-1.26502e-13	8831.82	65.6765	-1.26502e-13
184	TWN	1		9066.3	2632.87	-1.78703e-14	-1.78703e-14	-1.78703e-14	-1.78703e-14	2410.04	-1.78703e-14	-1.78703e-14	109.629	36.5403	-1.78703e-14	33.0786	-1.78703e-14	-1.78703e-14	-1.78703e-14	-1.78703e-14	43.5822	-1.78703e-14	-1.78703e-14	-1.78703e-14
185	TZA	5		16215.6	399.194	-1.62997e-13	-1.62997e-13	-1.62997e-13	-1.62997e-13	-1.62997e-13	-1.62997e-13	-1.62997e-13	-1.62997e-13	-1.62997e-13	-1.62997e-13	-1.62997e-13	-1.62997e-13	-1.62997e-13	17.5322	381.662	-1.62997e-13	-1.62997e-13	-1.62997e-13	-1.62997e-13
186	UGA	5		13500.4	71.1962	-8.27286e-14	-8.27286e-14	-8.27286e-14	-8.27286e-14	-8.27286e-14	-8.27286e-14	-8.27286e-14	-8.27286e-14	-8.27286e-14	-8.27286e-14	-8.27286e-14	-8.27286e-14	-8.27286e-14	11.7641	59.4321	-8.27286e-14	-8.27286e-14	-8.27286e-14	-8.27286e-14
187	UKR	2		63857.7	13718.7	-1.18932e-13	-1.18932e-13	-1.18932e-13	-1.18932e-13	-1.18932e-13	645.946	1969.57	-1.18932e-13	-1.18932e-13	526.818	-1.18932e-13	-1.18932e-13	8095.81	41.5491	-1.18932e-13	-1.18932e-13	1893.04	546.005	-1.18932e-13
188	URY	4		1266.41	216.45	142.677	3.89122e-15	73.7727	3.89122e-15	3.89122e-15	3.89122e-15	3.89122e-15	3.89122e-15	3.89122e-15	3.89122e-15	3.89122e-15	3.89122e-15	3.89122e-15	3.89122e-15	3.89122e-15	3.89122e-15	3.89122e-15	3.89122e-15	3.89122e-15
189	USA	3	19	87325.4	63737.1	-2.63639e-13	-2.63639e-13	-2.63639e-13	4337.9	-2.63639e-13	-2.63639e-13	-2.63639e-13	-2.63639e-13	-2.63639e-13	-2.63639e-13	-2.63639e-13	922.834	-2.63639e-13	-2.63639e-13	-2.63639e-13	-2.63639e-13	-2.63639e-13	-2.63639e-13	58476.3
190	UZB	1		19467.7	90.6811	-2.56495e-13	-2.56495e-13	-2.56495e-13	-2.56495e-13	77.7829	-2.56495e-13	-2.56495e-13	12.8577	0.0116854	-2.56495e-13	0.0182716	-2.56495e-13	-2.56495e-13	-2.56495e-13	-2.56495e-13	0.0106488	-2.56495e-13	-2.56495e-13	-2.56495e-13
191	VCT	4		26.9368	0.00576037	2.29235e-05	-1.17403e-15	0.00573745	-1.17403e-15	-1.17403e-15	-1.17403e-15	-1.17403e-15	-1.17403e-15	-1.17403e-15	-1.17403e-15	-1.17403e-15	-1.17403e-15	-1.17403e-15	-1.17403e-15	-1.17403e-15	-1.17403e-15	-1.17403e-15	-1.17403e-15	-1.17403e-15
192	VEN	4		7071.92	1.15223	0.0937216	-8.78591e-14	1.05851	-8.78591e-14	-8.78591e-14	-8.78591e-14	-8.78591e-14	-8.78591e-14	-8.78591e-14	-8.78591e-14	-8.78591e-14	-8.78591e-14	-8.78591e-14	-8.78591e-14	-8.78591e-14	-8.78591e-14	-8.78591e-14	-8.78591e-14	-8.78591e-14
193	VNM	1		37670.3	9862.66	-8.49959e-14	-8.49959e-14	-8.49959e-14	-8.49959e-14	9486.95	-8.49959e-14	-8.49959e-14	233.793	98.5474	-8.49959e-14	14.7263	-8.49959e-14	-8.49959e-14	-8.49959e-14	-8.49959e-14	28.6428	-8.49959e-14	-8.49959e-14	-8.49959e-14
194	VUT	6		84.0842	0.556303	-3.02499e-16	0.556303	-3.02499e-16	-3.02499e-16	-3.02499e-16	-3.02499e-16	-3.02499e-16	-3.02499e-16	-3.02499e-16	-3.02499e-16	-3.02499e-16	-3.02499e-16	-3.02499e-16	-3.02499e-16	-3.02499e-16	-3.02499e-16	-3.02499e-16	-3.02499e-16	-3.02499e-16
195	XKX	2		94.5216	11.4961	1.41581e-16	1.41581e-16	1.41581e-16	1.41581e-16	1.41581e-16	1.28772	3.26443	1.41581e-16	1.41581e-16	2.79489	1.41581e-16	1.41581e-16	1.98818	0.0646835	1.41581e-16	1.41581e-16	1.3386	0.757589	1.41581e-16
196	YEM	5		12704.8	338.819	2.7763e-15	2.7763e-15	2.7763e-15	2.7763e-15	2.7763e-15	2.7763e-15	2.7763e-15	2.7763e-15	2.7763e-15	2.7763e-15	2.7763e-15	2.7763e-15	2.7763e-15	337.899	0.92017	2.7763e-15	2.7763e-15	2.7763e-15	2.7763e-15
197	ZAF	5	15	23207.6	16424.6	-2.12688e-13	-2.12688e-13	-2.12688e-13	-2.12688e-13	-2.12688e-13	-2.12688e-13	-2.12688e-13	-2.12688e-13	-2.12688e-13	-2.12688e-13	-2.12688e-13	-2.12688e-13	-2.12688e-13	1.16628	16423.4	-2.12688e-13	-2.12688e-13	-2.12688e-13	-2.12688e-13
198	ZMB	5		5628.09	552.42	-5.15601e-15	-5.15601e-15	-5.15601e-15	-5.15601e-15	-5.15601e-15	-5.15601e-15	-5.15601e-15	-5.15601e-15	-5.15601e-15	-5.15601e-15	-5.15601e-15	-5.15601e-15	-5.15601e-15	0.0151417	552.405	-5.15601e-15	-5.15601e-15	-5.15601e-15	-5.15601e-15
199	ZWE	5		4964.94	1223.58	-3.59502e-14	-3.59502e-14	-3.59502e-14	-3.59502e-14	-3.59502e-14	-3.59502e-14	-3.59502e-14	-3.59502e-14	-3.59502e-14	-3.59502e-14	-3.59502e-14	-3.59502e-14	-3.59502e-14	0.447728	1223.13	-3.59502e-14	-3.59502e-14	-3.59502e-14	-3.59502e-14

## Sheet: pbdIER975
				Region	G20	G1	G2	G3	G4	G5	G6	G7	G8	G9	G10	G11	G12	G13	G14	G15	G16	G17	G18	G19
Num	Code	Regions	G20order	total	total	Argentina	Australia	Brazil	Canada	China	France	Germany	India	Indonesia	Italy	Japan	Mexico	Russia	Saudi Arabia	South Africa	South Korea	Turkey	United Kingdom	United States
1	ABW	4		12.5368	0.00707539	0	0	0	0.000258582	0	0	0	0	0	0	0	0	0	0	0	0	0	0	0.00681681
2	AFG	1		21566.4	121.606	-1.88872e-13	-1.88872e-13	-1.88872e-13	-1.88872e-13	12.0051	-1.88872e-13	-1.88872e-13	109.537	0.0153694	-1.88872e-13	0.0285114	-1.88872e-13	-1.88872e-13	-1.88872e-13	-1.88872e-13	0.0194228	-1.88872e-13	-1.88872e-13	-1.88872e-13
3	AGO	5		9663.34	528.177	2.80018e-15	2.80018e-15	2.80018e-15	2.80018e-15	2.80018e-15	2.80018e-15	2.80018e-15	2.80018e-15	2.80018e-15	2.80018e-15	2.80018e-15	2.80018e-15	2.80018e-15	6.64718	521.53	2.80018e-15	2.80018e-15	2.80018e-15	2.80018e-15
4	ALB	2		1834.62	223.885	-6.11688e-15	-6.11688e-15	-6.11688e-15	-6.11688e-15	-6.11688e-15	25.6441	49.0222	-6.11688e-15	-6.11688e-15	72.7621	-6.11688e-15	-6.11688e-15	32.5361	0.79241	-6.11688e-15	-6.11688e-15	29.4809	13.6471	-6.11688e-15
5	AND	2		27.9462	7.22496	1.66944e-16	1.66944e-16	1.66944e-16	1.66944e-16	1.66944e-16	4.49115	1.49159	1.66944e-16	1.66944e-16	0.360163	1.66944e-16	1.66944e-16	0.194074	0.00485852	1.66944e-16	1.66944e-16	0.0715909	0.611539	1.66944e-16
6	ARE	2		1155.82	18.8137	-2.2483e-15	-2.2483e-15	-2.2483e-15	-2.2483e-15	-2.2483e-15	0.0964697	0.0922846	-2.2483e-15	-2.2483e-15	0.208632	-2.2483e-15	-2.2483e-15	1.32043	12.4277	-2.2483e-15	-2.2483e-15	4.63272	0.0354209	-2.2483e-15
7	ARG	4	1	18948.6	8534.14	8026.54	-5.39941e-14	507.604	-5.39941e-14	-5.39941e-14	-5.39941e-14	-5.39941e-14	-5.39941e-14	-5.39941e-14	-5.39941e-14	-5.39941e-14	-5.39941e-14	-5.39941e-14	-5.39941e-14	-5.39941e-14	-5.39941e-14	-5.39941e-14	-5.39941e-14	-5.39941e-14
8	ARM	2		2912.13	487.91	-3.40201e-14	-3.40201e-14	-3.40201e-14	-3.40201e-14	-3.40201e-14	3.85496	7.14817	-3.40201e-14	-3.40201e-14	7.00589	-3.40201e-14	-3.40201e-14	61.4534	41.6509	-3.40201e-14	-3.40201e-14	363.699	3.09789	-3.40201e-14
9	AUS	6	2	4574.6	2192.28	-2.12104e-14	2192.28	-2.12104e-14	-2.12104e-14	-2.12104e-14	-2.12104e-14	-2.12104e-14	-2.12104e-14	-2.12104e-14	-2.12104e-14	-2.12104e-14	-2.12104e-14	-2.12104e-14	-2.12104e-14	-2.12104e-14	-2.12104e-14	-2.12104e-14	-2.12104e-14	-2.12104e-14
10	AUT	2		4384.84	1397.18	-2.17478e-14	-2.17478e-14	-2.17478e-14	-2.17478e-14	-2.17478e-14	189.561	679.699	-2.17478e-14	-2.17478e-14	346.905	-2.17478e-14	-2.17478e-14	68.156	1.65914	-2.17478e-14	-2.17478e-14	16.2386	94.9639	-2.17478e-14
11	AZE	2		7687.73	1002.35	-4.13971e-14	-4.13971e-14	-4.13971e-14	-4.13971e-14	-4.13971e-14	15.9012	34.5423	-4.13971e-14	-4.13971e-14	21.4484	-4.13971e-14	-4.13971e-14	455.535	82.9339	-4.13971e-14	-4.13971e-14	375.884	16.1085	-4.13971e-14
12	BDI	5		4571.89	37.993	-4.25392e-14	-4.25392e-14	-4.25392e-14	-4.25392e-14	-4.25392e-14	-4.25392e-14	-4.25392e-14	-4.25392e-14	-4.25392e-14	-4.25392e-14	-4.25392e-14	-4.25392e-14	-4.25392e-14	1.74377	36.2492	-4.25392e-14	-4.25392e-14	-4.25392e-14	-4.25392e-14
13	BEL	2		6414.24	2835.48	-3.3667e-14	-3.3667e-14	-3.3667e-14	-3.3667e-14	-3.3667e-14	1085.65	1058.54	-3.3667e-14	-3.3667e-14	97.974	-3.3667e-14	-3.3667e-14	81.8772	1.48106	-3.3667e-14	-3.3667e-14	8.42212	501.541	-3.3667e-14
14	BEN	5		4802.84	119.849	-1.69592e-14	-1.69592e-14	-1.69592e-14	-1.69592e-14	-1.69592e-14	-1.69592e-14	-1.69592e-14	-1.69592e-14	-1.69592e-14	-1.69592e-14	-1.69592e-14	-1.69592e-14	-1.69592e-14	105.642	14.2071	-1.69592e-14	-1.69592e-14	-1.69592e-14	-1.69592e-14
15	BFA	5		11173.4	208.876	-1.55561e-14	-1.55561e-14	-1.55561e-14	-1.55561e-14	-1.55561e-14	-1.55561e-14	-1.55561e-14	-1.55561e-14	-1.55561e-14	-1.55561e-14	-1.55561e-14	-1.55561e-14	-1.55561e-14	205.288	3.58825	-1.55561e-14	-1.55561e-14	-1.55561e-14	-1.55561e-14
16	BGD	1		112564	45843.8	-2.24541e-13	-2.24541e-13	-2.24541e-13	-2.24541e-13	2664.55	-2.24541e-13	-2.24541e-13	43171.7	3.00831	-2.24541e-13	2.1905	-2.24541e-13	-2.24541e-13	-2.24541e-13	-2.24541e-13	2.40442	-2.24541e-13	-2.24541e-13	-2.24541e-13
17	BGR	2		11963.9	1721.97	-5.03143e-14	-5.03143e-14	-5.03143e-14	-5.03143e-14	-5.03143e-14	119.485	333.413	-5.03143e-14	-5.03143e-14	180.742	-5.03143e-14	-5.03143e-14	482.204	16.1713	-5.03143e-14	-5.03143e-14	508.51	81.4493	-5.03143e-14
18	BHR	2		286.179	20.2044	9.84769e-18	9.84769e-18	9.84769e-18	9.84769e-18	9.84769e-18	0.0865723	0.101883	9.84769e-18	9.84769e-18	0.156204	9.84769e-18	9.84769e-18	0.692987	15.0842	9.84769e-18	9.84769e-18	4.03306	0.0494098	9.84769e-18
19	BHS	3		79.7762	11.4847	-3.63137e-16	-3.63137e-16	-3.63137e-16	0.527579	-3.63137e-16	-3.63137e-16	-3.63137e-16	-3.63137e-16	-3.63137e-16	-3.63137e-16	-3.63137e-16	0.311608	-3.63137e-16	-3.63137e-16	-3.63137e-16	-3.63137e-16	-3.63137e-16	-3.63137e-16	10.6455
20	BIH	2		3719.17	584.903	-3.33749e-15	-3.33749e-15	-3.33749e-15	-3.33749e-15	-3.33749e-15	66.4224	206.846	-3.33749e-15	-3.33749e-15	168.803	-3.33749e-15	-3.33749e-15	71.2881	1.0059	-3.33749e-15	-3.33749e-15	30.3831	40.1552	-3.33749e-15
21	BLR	2		14676.3	3490.26	6.24595e-15	6.24595e-15	6.24595e-15	6.24595e-15	6.24595e-15	231.341	767.011	6.24595e-15	6.24595e-15	134.725	6.24595e-15	6.24595e-15	2035.83	5.49494	6.24595e-15	6.24595e-15	148.303	167.551	6.24595e-15
22	BLZ	3		96.377	14.4085	-1.05203e-15	-1.05203e-15	-1.05203e-15	0.365159	-1.05203e-15	-1.05203e-15	-1.05203e-15	-1.05203e-15	-1.05203e-15	-1.05203e-15	-1.05203e-15	0.949154	-1.05203e-15	-1.05203e-15	-1.05203e-15	-1.05203e-15	-1.05203e-15	-1.05203e-15	13.0942
23	BMU	3		24.7614	5.31815	0	0	0	0.486982	0	0	0	0	0	0	0	0.116705	0	0	0	0	0	0	4.71446
24	BOL	4		4491.55	29.5048	27.7262	-2.35337e-14	1.77864	-2.35337e-14	-2.35337e-14	-2.35337e-14	-2.35337e-14	-2.35337e-14	-2.35337e-14	-2.35337e-14	-2.35337e-14	-2.35337e-14	-2.35337e-14	-2.35337e-14	-2.35337e-14	-2.35337e-14	-2.35337e-14	-2.35337e-14	-2.35337e-14
25	BRA	4	3	56800.3	32829.7	255.045	-2.73398e-13	32574.6	-2.73398e-13	-2.73398e-13	-2.73398e-13	-2.73398e-13	-2.73398e-13	-2.73398e-13	-2.73398e-13	-2.73398e-13	-2.73398e-13	-2.73398e-13	-2.73398e-13	-2.73398e-13	-2.73398e-13	-2.73398e-13	-2.73398e-13	-2.73398e-13
26	BRB	4		107.78	0.0186392	0	0	0.0186392	0	0	0	0	0	0	0	0	0	0	0	0	0	0	0	0
27	BRN	1		45.3007	3.55486	9.37167e-18	9.37167e-18	9.37167e-18	9.37167e-18	1.0216	9.37167e-18	9.37167e-18	0.0548519	2.4277	9.37167e-18	0.0409875	9.37167e-18	9.37167e-18	9.37167e-18	9.37167e-18	0.00971883	9.37167e-18	9.37167e-18	9.37167e-18
28	BTN	1		302.142	131.116	-2.39726e-15	-2.39726e-15	-2.39726e-15	-2.39726e-15	8.55912	-2.39726e-15	-2.39726e-15	122.543	0.00863042	-2.39726e-15	0.0020233	-2.39726e-15	-2.39726e-15	-2.39726e-15	-2.39726e-15	0.00299082	-2.39726e-15	-2.39726e-15	-2.39726e-15
29	BWA	5		917.822	473.009	-8.77493e-16	-8.77493e-16	-8.77493e-16	-8.77493e-16	-8.77493e-16	-8.77493e-16	-8.77493e-16	-8.77493e-16	-8.77493e-16	-8.77493e-16	-8.77493e-16	-8.77493e-16	-8.77493e-16	0.215712	472.793	-8.77493e-16	-8.77493e-16	-8.77493e-16	-8.77493e-16
30	CAF	5		4201.97	16.3461	-2.74025e-14	-2.74025e-14	-2.74025e-14	-2.74025e-14	-2.74025e-14	-2.74025e-14	-2.74025e-14	-2.74025e-14	-2.74025e-14	-2.74025e-14	-2.74025e-14	-2.74025e-14	-2.74025e-14	8.87699	7.46911	-2.74025e-14	-2.74025e-14	-2.74025e-14	-2.74025e-14
31	CAN	3	4	9257.46	7324.18	-4.27524e-14	-4.27524e-14	-4.27524e-14	4615.48	-4.27524e-14	-4.27524e-14	-4.27524e-14	-4.27524e-14	-4.27524e-14	-4.27524e-14	-4.27524e-14	19.9926	-4.27524e-14	-4.27524e-14	-4.27524e-14	-4.27524e-14	-4.27524e-14	-4.27524e-14	2688.71
32	CHE	2		2833.71	1335.99	-1.75414e-14	-1.75414e-14	-1.75414e-14	-1.75414e-14	-1.75414e-14	386.084	479.793	-1.75414e-14	-1.75414e-14	356.132	-1.75414e-14	-1.75414e-14	25.2578	0.632948	-1.75414e-14	-1.75414e-14	9.33859	78.7474	-1.75414e-14
33	CHI	2		11.2045	5.93049	-1.2051e-15	-1.2051e-15	-1.2051e-15	-1.2051e-15	-1.2051e-15	3.50706	0.712454	-1.2051e-15	-1.2051e-15	0.0556471	-1.2051e-15	-1.2051e-15	0.111517	0.00154805	-1.2051e-15	-1.2051e-15	0.0116473	1.53062	-1.2051e-15
34	CHL	4		4609.98	29.6314	29.6314	2.48367e-14	9.87413e-06	2.48367e-14	2.48367e-14	2.48367e-14	2.48367e-14	2.48367e-14	2.48367e-14	2.48367e-14	2.48367e-14	2.48367e-14	2.48367e-14	2.48367e-14	2.48367e-14	2.48367e-14	2.48367e-14	2.48367e-14	2.48367e-14
35	CHN	1	5	1.36201e+06	1.17966e+06	-5.63068e-12	-5.63068e-12	-5.63068e-12	-5.63068e-12	1.16745e+06	-5.63068e-12	-5.63068e-12	4746.74	630.043	-5.63068e-12	1432.85	-5.63068e-12	-5.63068e-12	-5.63068e-12	-5.63068e-12	5394.28	-5.63068e-12	-5.63068e-12	-5.63068e-12
36	CIV	5		10483.8	213.657	-2.15925e-14	-2.15925e-14	-2.15925e-14	-2.15925e-14	-2.15925e-14	-2.15925e-14	-2.15925e-14	-2.15925e-14	-2.15925e-14	-2.15925e-14	-2.15925e-14	-2.15925e-14	-2.15925e-14	176.965	36.6914	-2.15925e-14	-2.15925e-14	-2.15925e-14	-2.15925e-14
37	CMR	5		15055.7	456.621	-8.86039e-14	-8.86039e-14	-8.86039e-14	-8.86039e-14	-8.86039e-14	-8.86039e-14	-8.86039e-14	-8.86039e-14	-8.86039e-14	-8.86039e-14	-8.86039e-14	-8.86039e-14	-8.86039e-14	426.681	29.9397	-8.86039e-14	-8.86039e-14	-8.86039e-14	-8.86039e-14
38	COD	5		34716.7	391.932	2.45909e-13	2.45909e-13	2.45909e-13	2.45909e-13	2.45909e-13	2.45909e-13	2.45909e-13	2.45909e-13	2.45909e-13	2.45909e-13	2.45909e-13	2.45909e-13	2.45909e-13	13.3886	378.543	2.45909e-13	2.45909e-13	2.45909e-13	2.45909e-13
39	COG	5		1786.2	24.1089	-8.6253e-17	-8.6253e-17	-8.6253e-17	-8.6253e-17	-8.6253e-17	-8.6253e-17	-8.6253e-17	-8.6253e-17	-8.6253e-17	-8.6253e-17	-8.6253e-17	-8.6253e-17	-8.6253e-17	3.79942	20.3095	-8.6253e-17	-8.6253e-17	-8.6253e-17	-8.6253e-17
40	COL	4		12287.3	19.9498	4.49829	-1.12316e-13	15.4515	-1.12316e-13	-1.12316e-13	-1.12316e-13	-1.12316e-13	-1.12316e-13	-1.12316e-13	-1.12316e-13	-1.12316e-13	-1.12316e-13	-1.12316e-13	-1.12316e-13	-1.12316e-13	-1.12316e-13	-1.12316e-13	-1.12316e-13	-1.12316e-13
41	COM	5		169.237	5.69127	0	0	0	0	0	0	0	0	0	0	0	0	0	0	5.69127	0	0	0	0
42	CRI	3		736.543	41.7727	2.37834e-15	2.37834e-15	2.37834e-15	1.24308	2.37834e-15	2.37834e-15	2.37834e-15	2.37834e-15	2.37834e-15	2.37834e-15	2.37834e-15	1.47837	2.37834e-15	2.37834e-15	2.37834e-15	2.37834e-15	2.37834e-15	2.37834e-15	39.0513
43	CUB	3		6363.92	663.59	-1.53797e-15	-1.53797e-15	-1.53797e-15	25.2497	-1.53797e-15	-1.53797e-15	-1.53797e-15	-1.53797e-15	-1.53797e-15	-1.53797e-15	-1.53797e-15	32.5726	-1.53797e-15	-1.53797e-15	-1.53797e-15	-1.53797e-15	-1.53797e-15	-1.53797e-15	605.768
44	CUW	4		23.3147	0.00417658	3.96162e-05	-2.5839e-15	0.00413696	-2.5839e-15	-2.5839e-15	-2.5839e-15	-2.5839e-15	-2.5839e-15	-2.5839e-15	-2.5839e-15	-2.5839e-15	-2.5839e-15	-2.5839e-15	-2.5839e-15	-2.5839e-15	-2.5839e-15	-2.5839e-15	-2.5839e-15	-2.5839e-15
45	CYM	3		3.57147	0.254337	0	0	0	0.00920434	0	0	0	0	0	0	0	0.0115436	0	0	0	0	0	0	0.233589
46	CYP	2		180.143	40.0515	-5.79172e-16	-5.79172e-16	-5.79172e-16	-5.79172e-16	-5.79172e-16	0.731069	0.949537	-5.79172e-16	-5.79172e-16	1.25288	-5.79172e-16	-5.79172e-16	3.68678	1.5695	-5.79172e-16	-5.79172e-16	31.3986	0.463084	-5.79172e-16
47	CZE	2		8984.51	2327.08	-6.15398e-14	-6.15398e-14	-6.15398e-14	-6.15398e-14	-6.15398e-14	302.315	1343.7	-6.15398e-14	-6.15398e-14	264.464	-6.15398e-14	-6.15398e-14	193.85	2.91324	-6.15398e-14	-6.15398e-14	26.3654	193.478	-6.15398e-14
48	DEU	2	7	48819.4	30646.5	-1.66715e-13	-1.66715e-13	-1.66715e-13	-1.66715e-13	-1.66715e-13	3935.57	22044.2	-1.66715e-13	-1.66715e-13	1508.4	-1.66715e-13	-1.66715e-13	925.872	16.7817	-1.66715e-13	-1.66715e-13	104.714	2110.97	-1.66715e-13
49	DJI	5		293.25	4.40602	9.7179e-17	9.7179e-17	9.7179e-17	9.7179e-17	9.7179e-17	9.7179e-17	9.7179e-17	9.7179e-17	9.7179e-17	9.7179e-17	9.7179e-17	9.7179e-17	9.7179e-17	4.32831	0.0777036	9.7179e-17	9.7179e-17	9.7179e-17	9.7179e-17
50	DNK	2		2553.39	705.219	2.28116e-16	2.28116e-16	2.28116e-16	2.28116e-16	2.28116e-16	94.0116	354.359	2.28116e-16	2.28116e-16	19.6425	2.28116e-16	2.28116e-16	109.831	0.581061	2.28116e-16	2.28116e-16	6.47956	120.315	2.28116e-16
51	DOM	3		3188.22	39.616	-2.49868e-15	-2.49868e-15	-2.49868e-15	1.77523	-2.49868e-15	-2.49868e-15	-2.49868e-15	-2.49868e-15	-2.49868e-15	-2.49868e-15	-2.49868e-15	3.52982	-2.49868e-15	-2.49868e-15	-2.49868e-15	-2.49868e-15	-2.49868e-15	-2.49868e-15	34.3109
52	DZA	2		10910.9	442.842	-2.45678e-14	-2.45678e-14	-2.45678e-14	-2.45678e-14	-2.45678e-14	181.585	103.898	-2.45678e-14	-2.45678e-14	88.8961	-2.45678e-14	-2.45678e-14	14.397	1.54197	-2.45678e-14	-2.45678e-14	7.86635	44.6569	-2.45678e-14
53	ECU	4		2791.18	1.30273	1.26254	-2.41532e-14	0.0401876	-2.41532e-14	-2.41532e-14	-2.41532e-14	-2.41532e-14	-2.41532e-14	-2.41532e-14	-2.41532e-14	-2.41532e-14	-2.41532e-14	-2.41532e-14	-2.41532e-14	-2.41532e-14	-2.41532e-14	-2.41532e-14	-2.41532e-14	-2.41532e-14
54	EGY	2		53337.3	5418.87	-4.21478e-13	-4.21478e-13	-4.21478e-13	-4.21478e-13	-4.21478e-13	154.14	203.319	-4.21478e-13	-4.21478e-13	335.357	-4.21478e-13	-4.21478e-13	632.084	521.48	-4.21478e-13	-4.21478e-13	3470.41	102.082	-4.21478e-13
55	ERI	5		1541.52	39.7851	-6.31643e-15	-6.31643e-15	-6.31643e-15	-6.31643e-15	-6.31643e-15	-6.31643e-15	-6.31643e-15	-6.31643e-15	-6.31643e-15	-6.31643e-15	-6.31643e-15	-6.31643e-15	-6.31643e-15	39.5481	0.236973	-6.31643e-15	-6.31643e-15	-6.31643e-15	-6.31643e-15
56	ESP	2		16166.2	1795.21	-1.85874e-14	-1.85874e-14	-1.85874e-14	-1.85874e-14	-1.85874e-14	922.592	434.49	-1.85874e-14	-1.85874e-14	124.703	-1.85874e-14	-1.85874e-14	53.8042	3.00387	-1.85874e-14	-1.85874e-14	25.5328	231.084	-1.85874e-14
57	EST	2		813.84	202.936	-1.38652e-15	-1.38652e-15	-1.38652e-15	-1.38652e-15	-1.38652e-15	11.8567	41.3817	-1.38652e-15	-1.38652e-15	3.8484	-1.38652e-15	-1.38652e-15	127.678	0.252513	-1.38652e-15	-1.38652e-15	3.95836	13.9596	-1.38652e-15
58	ETH	5		37415.4	632.588	-2.03327e-13	-2.03327e-13	-2.03327e-13	-2.03327e-13	-2.03327e-13	-2.03327e-13	-2.03327e-13	-2.03327e-13	-2.03327e-13	-2.03327e-13	-2.03327e-13	-2.03327e-13	-2.03327e-13	608.532	24.0559	-2.03327e-13	-2.03327e-13	-2.03327e-13	-2.03327e-13
59	FIN	2		2096.99	473.671	-1.92422e-14	-1.92422e-14	-1.92422e-14	-1.92422e-14	-1.92422e-14	24.647	79.328	-1.92422e-14	-1.92422e-14	5.96196	-1.92422e-14	-1.92422e-14	321.388	0.632726	-1.92422e-14	-1.92422e-14	8.86807	32.846	-1.92422e-14
60	FRA	2	6	20421.7	12815.7	-1.03236e-13	-1.03236e-13	-1.03236e-13	-1.03236e-13	-1.03236e-13	8460.84	2254.32	-1.03236e-13	-1.03236e-13	791.854	-1.03236e-13	-1.03236e-13	206.324	4.33378	-1.03236e-13	-1.03236e-13	44.6594	1053.33	-1.03236e-13
61	FRO	2		5.60546	0.612755	0	0	0	0	0	0.0641639	0.14583	0	0	0.0179859	0	0	0.086263	0.00276426	0	0	0.0109773	0.284771	0
62	GAB	5		1028.42	13.5827	-1.98791e-15	-1.98791e-15	-1.98791e-15	-1.98791e-15	-1.98791e-15	-1.98791e-15	-1.98791e-15	-1.98791e-15	-1.98791e-15	-1.98791e-15	-1.98791e-15	-1.98791e-15	-1.98791e-15	2.2286	11.3541	-1.98791e-15	-1.98791e-15	-1.98791e-15	-1.98791e-15
63	GBR	2	18	30375.7	19601.7	-4.17346e-13	-4.17346e-13	-4.17346e-13	-4.17346e-13	-4.17346e-13	2192.69	1527.49	-4.17346e-13	-4.17346e-13	207.409	-4.17346e-13	-4.17346e-13	299.556	10.1114	-4.17346e-13	-4.17346e-13	38.0584	15326.4	-4.17346e-13
64	GEO	2		3679.71	595.667	-4.05974e-14	-4.05974e-14	-4.05974e-14	-4.05974e-14	-4.05974e-14	7.15869	15.515	-4.05974e-14	-4.05974e-14	10.1917	-4.05974e-14	-4.05974e-14	176.918	32.7129	-4.05974e-14	-4.05974e-14	345.976	7.19427	-4.05974e-14
65	GHA	5		14340.3	312.003	-1.00542e-13	-1.00542e-13	-1.00542e-13	-1.00542e-13	-1.00542e-13	-1.00542e-13	-1.00542e-13	-1.00542e-13	-1.00542e-13	-1.00542e-13	-1.00542e-13	-1.00542e-13	-1.00542e-13	250.408	61.5956	-1.00542e-13	-1.00542e-13	-1.00542e-13	-1.00542e-13
66	GIB	2		4.96327	0.161058	0	0	0	0	0	0.0623914	0.0399425	0	0	0.0231451	0	0	0.00523613	0.000522154	0	0	0.00311267	0.0267076	0
67	GIN	5		5214.97	38.7599	-3.21446e-14	-3.21446e-14	-3.21446e-14	-3.21446e-14	-3.21446e-14	-3.21446e-14	-3.21446e-14	-3.21446e-14	-3.21446e-14	-3.21446e-14	-3.21446e-14	-3.21446e-14	-3.21446e-14	37.3585	1.40136	-3.21446e-14	-3.21446e-14	-3.21446e-14	-3.21446e-14
68	GMB	5		649.539	0.391712	5.1433e-16	5.1433e-16	5.1433e-16	5.1433e-16	5.1433e-16	5.1433e-16	5.1433e-16	5.1433e-16	5.1433e-16	5.1433e-16	5.1433e-16	5.1433e-16	5.1433e-16	0.382018	0.00969385	5.1433e-16	5.1433e-16	5.1433e-16	5.1433e-16
69	GNB	5		834.992	0.388012	4.28672e-15	4.28672e-15	4.28672e-15	4.28672e-15	4.28672e-15	4.28672e-15	4.28672e-15	4.28672e-15	4.28672e-15	4.28672e-15	4.28672e-15	4.28672e-15	4.28672e-15	0.363441	0.024571	4.28672e-15	4.28672e-15	4.28672e-15	4.28672e-15
70	GNQ	5		412.514	6.30636	-1.68184e-15	-1.68184e-15	-1.68184e-15	-1.68184e-15	-1.68184e-15	-1.68184e-15	-1.68184e-15	-1.68184e-15	-1.68184e-15	-1.68184e-15	-1.68184e-15	-1.68184e-15	-1.68184e-15	3.12611	3.18025	-1.68184e-15	-1.68184e-15	-1.68184e-15	-1.68184e-15
71	GRC	2		7379.57	968.998	-1.8807e-14	-1.8807e-14	-1.8807e-14	-1.8807e-14	-1.8807e-14	65.2956	124.253	-1.8807e-14	-1.8807e-14	129.688	-1.8807e-14	-1.8807e-14	182.884	11.1652	-1.8807e-14	-1.8807e-14	417.681	38.0303	-1.8807e-14
72	GRD	4		28.0269	0.0068917	-2.40943e-17	-2.40943e-17	0.0068917	-2.40943e-17	-2.40943e-17	-2.40943e-17	-2.40943e-17	-2.40943e-17	-2.40943e-17	-2.40943e-17	-2.40943e-17	-2.40943e-17	-2.40943e-17	-2.40943e-17	-2.40943e-17	-2.40943e-17	-2.40943e-17	-2.40943e-17	-2.40943e-17
73	GRL	3		12.2523	0.880858	-5.25983e-18	-5.25983e-18	-5.25983e-18	0.331406	-5.25983e-18	-5.25983e-18	-5.25983e-18	-5.25983e-18	-5.25983e-18	-5.25983e-18	-5.25983e-18	0.0100244	-5.25983e-18	-5.25983e-18	-5.25983e-18	-5.25983e-18	-5.25983e-18	-5.25983e-18	0.539427
74	GTM	3		4451.1	599.402	-3.87677e-14	-3.87677e-14	-3.87677e-14	14.5446	-3.87677e-14	-3.87677e-14	-3.87677e-14	-3.87677e-14	-3.87677e-14	-3.87677e-14	-3.87677e-14	95.3861	-3.87677e-14	-3.87677e-14	-3.87677e-14	-3.87677e-14	-3.87677e-14	-3.87677e-14	489.471
75	GUM	1		63.3019	0.823236	0	0	0	0	0.67081	0	0	0.0652172	0.0861097	0	0.00109908	0	0	0	0	0	0	0	0
76	GUY	4		375.341	0.325315	0.00198137	-1.90424e-15	0.323334	-1.90424e-15	-1.90424e-15	-1.90424e-15	-1.90424e-15	-1.90424e-15	-1.90424e-15	-1.90424e-15	-1.90424e-15	-1.90424e-15	-1.90424e-15	-1.90424e-15	-1.90424e-15	-1.90424e-15	-1.90424e-15	-1.90424e-15	-1.90424e-15
77	HKG	1		1449.13	756.46	1.85776e-16	1.85776e-16	1.85776e-16	1.85776e-16	747.276	1.85776e-16	1.85776e-16	2.83309	3.8591	1.85776e-16	0.845368	1.85776e-16	1.85776e-16	1.85776e-16	1.85776e-16	1.64598	1.85776e-16	1.85776e-16	1.85776e-16
78	HND	3		3082.45	414.929	-2.73999e-15	-2.73999e-15	-2.73999e-15	9.81654	-2.73999e-15	-2.73999e-15	-2.73999e-15	-2.73999e-15	-2.73999e-15	-2.73999e-15	-2.73999e-15	32.0557	-2.73999e-15	-2.73999e-15	-2.73999e-15	-2.73999e-15	-2.73999e-15	-2.73999e-15	373.057
79	HRV	2		4166.87	843.13	-2.88531e-14	-2.88531e-14	-2.88531e-14	-2.88531e-14	-2.88531e-14	93.5683	295.642	-2.88531e-14	-2.88531e-14	293.896	-2.88531e-14	-2.88531e-14	76.6742	1.11449	-2.88531e-14	-2.88531e-14	26.3577	55.8779	-2.88531e-14
80	HTI	3		6711.27	130.854	-5.22424e-14	-5.22424e-14	-5.22424e-14	4.96844	-5.22424e-14	-5.22424e-14	-5.22424e-14	-5.22424e-14	-5.22424e-14	-5.22424e-14	-5.22424e-14	11.6425	-5.22424e-14	-5.22424e-14	-5.22424e-14	-5.22424e-14	-5.22424e-14	-5.22424e-14	114.244
81	HUN	2		11523.9	1871.6	-1.40578e-13	-1.40578e-13	-1.40578e-13	-1.40578e-13	-1.40578e-13	227.61	743.375	-1.40578e-13	-1.40578e-13	360.306	-1.40578e-13	-1.40578e-13	302.325	8.10649	-1.40578e-13	-1.40578e-13	82.5473	147.326	-1.40578e-13
82	IDN	1	9	89692.6	70450.7	-4.27098e-13	-4.27098e-13	-4.27098e-13	-4.27098e-13	448.581	-4.27098e-13	-4.27098e-13	273.152	69716.3	-4.27098e-13	7.12052	-4.27098e-13	-4.27098e-13	-4.27098e-13	-4.27098e-13	5.58944	-4.27098e-13	-4.27098e-13	-4.27098e-13
83	IMN	2		12.7346	5.98904	0	0	0	0	0	0.49207	0.492259	0	0	0.0275877	0	0	0.0975735	0.00383045	0	0	0.0125688	4.86315	0
84	IND	1	8	1.02191e+06	548803	-7.02411e-12	-7.02411e-12	-7.02411e-12	-7.02411e-12	5266.76	-7.02411e-12	-7.02411e-12	543493	25.7868	-7.02411e-12	7.71527	-7.02411e-12	-7.02411e-12	-7.02411e-12	-7.02411e-12	10.2817	-7.02411e-12	-7.02411e-12	-7.02411e-12
85	IRL	2		1359.41	382.316	-6.5169e-15	-6.5169e-15	-6.5169e-15	-6.5169e-15	-6.5169e-15	43.2104	47.7915	-6.5169e-15	-6.5169e-15	2.93383	-6.5169e-15	-6.5169e-15	9.63533	0.23828	-6.5169e-15	-6.5169e-15	1.06952	277.437	-6.5169e-15
86	IRN	2		38715.2	2405.42	-1.61866e-13	-1.61866e-13	-1.61866e-13	-1.61866e-13	-1.61866e-13	23.5951	39.3959	-1.61866e-13	-1.61866e-13	44.6622	-1.61866e-13	-1.61866e-13	466.362	1059.88	-1.61866e-13	-1.61866e-13	753.125	18.395	-1.61866e-13
87	IRQ	2		22829.8	2072.54	-2.0614e-13	-2.0614e-13	-2.0614e-13	-2.0614e-13	-2.0614e-13	23.9307	27.9313	-2.0614e-13	-2.0614e-13	42.0908	-2.0614e-13	-2.0614e-13	160.809	748.724	-2.0614e-13	-2.0614e-13	1055.3	13.7511	-2.0614e-13
88	ISL	2		81.1097	3.51711	5.64009e-16	5.64009e-16	5.64009e-16	5.64009e-16	5.64009e-16	0.513018	0.950011	5.64009e-16	5.64009e-16	0.0624168	5.64009e-16	5.64009e-16	0.406788	0.0053512	5.64009e-16	5.64009e-16	0.0462826	1.53324	5.64009e-16
89	ISR	2		1906.44	270.746	-5.35466e-16	-5.35466e-16	-5.35466e-16	-5.35466e-16	-5.35466e-16	6.02646	7.49444	-5.35466e-16	-5.35466e-16	10.6349	-5.35466e-16	-5.35466e-16	27.5036	28.4566	-5.35466e-16	-5.35466e-16	186.816	3.81397	-5.35466e-16
90	ITA	2	10	18000.3	9158.77	-2.122e-13	-2.122e-13	-2.122e-13	-2.122e-13	-2.122e-13	873.445	1274.89	-2.122e-13	-2.122e-13	6435.71	-2.122e-13	-2.122e-13	199.001	7.34371	-2.122e-13	-2.122e-13	101.921	266.457	-2.122e-13
91	JAM	3		833.737	26.4645	2.74567e-15	2.74567e-15	2.74567e-15	0.793415	2.74567e-15	2.74567e-15	2.74567e-15	2.74567e-15	2.74567e-15	2.74567e-15	2.74567e-15	1.55064	2.74567e-15	2.74567e-15	2.74567e-15	2.74567e-15	2.74567e-15	2.74567e-15	24.1204
92	JOR	2		1334.46	148.227	-2.0708e-14	-2.0708e-14	-2.0708e-14	-2.0708e-14	-2.0708e-14	3.13519	3.81023	-2.0708e-14	-2.0708e-14	5.68643	-2.0708e-14	-2.0708e-14	14.5587	22.8263	-2.0708e-14	-2.0708e-14	96.3179	1.89193	-2.0708e-14
93	JPN	1	11	54399.6	40998.3	-6.58804e-14	-6.58804e-14	-6.58804e-14	-6.58804e-14	20223.7	-6.58804e-14	-6.58804e-14	47.7684	38.2796	-6.58804e-14	18104.4	-6.58804e-14	-6.58804e-14	-6.58804e-14	-6.58804e-14	2584.11	-6.58804e-14	-6.58804e-14	-6.58804e-14
94	KAZ	1		12589.7	237.843	-6.72887e-14	-6.72887e-14	-6.72887e-14	-6.72887e-14	234.527	-6.72887e-14	-6.72887e-14	3.12043	0.0297675	-6.72887e-14	0.0625718	-6.72887e-14	-6.72887e-14	-6.72887e-14	-6.72887e-14	0.103181	-6.72887e-14	-6.72887e-14	-6.72887e-14
95	KEN	5		9738.03	73.3122	-4.33156e-15	-4.33156e-15	-4.33156e-15	-4.33156e-15	-4.33156e-15	-4.33156e-15	-4.33156e-15	-4.33156e-15	-4.33156e-15	-4.33156e-15	-4.33156e-15	-4.33156e-15	-4.33156e-15	29.9516	43.3606	-4.33156e-15	-4.33156e-15	-4.33156e-15	-4.33156e-15
96	KGZ	1		3177.63	47.4298	-3.82027e-15	-3.82027e-15	-3.82027e-15	-3.82027e-15	42.2586	-3.82027e-15	-3.82027e-15	5.16426	0.00235506	-3.82027e-15	0.00255256	-3.82027e-15	-3.82027e-15	-3.82027e-15	-3.82027e-15	0.00199915	-3.82027e-15	-3.82027e-15	-3.82027e-15
97	KHM	1		6968.41	787.307	-5.72182e-14	-5.72182e-14	-5.72182e-14	-5.72182e-14	694.147	-5.72182e-14	-5.72182e-14	75.5383	10.8081	-5.72182e-14	2.42207	-5.72182e-14	-5.72182e-14	-5.72182e-14	-5.72182e-14	4.39086	-5.72182e-14	-5.72182e-14	-5.72182e-14
98	KOR	1	16	15442.4	13537.6	-6.10368e-14	-6.10368e-14	-6.10368e-14	-6.10368e-14	7056.81	-6.10368e-14	-6.10368e-14	2.30439	7.35568	-6.10368e-14	136.605	-6.10368e-14	-6.10368e-14	-6.10368e-14	-6.10368e-14	6334.51	-6.10368e-14	-6.10368e-14	-6.10368e-14
99	KWT	2		543.905	55.2985	4.73108e-16	4.73108e-16	4.73108e-16	4.73108e-16	4.73108e-16	0.344637	0.376311	4.73108e-16	4.73108e-16	0.613841	4.73108e-16	4.73108e-16	2.16957	38.349	4.73108e-16	4.73108e-16	13.2497	0.195407	4.73108e-16
100	LAO	1		3751.92	1122.69	-1.05216e-14	-1.05216e-14	-1.05216e-14	-1.05216e-14	1040.11	-1.05216e-14	-1.05216e-14	75.389	2.03531	-1.05216e-14	1.57931	-1.05216e-14	-1.05216e-14	-1.05216e-14	-1.05216e-14	3.5757	-1.05216e-14	-1.05216e-14	-1.05216e-14
101	LBN	2		1959.68	255.736	5.12e-15	5.12e-15	5.12e-15	5.12e-15	5.12e-15	5.74948	6.74854	5.12e-15	5.12e-15	9.43558	5.12e-15	5.12e-15	25.3072	30.239	5.12e-15	5.12e-15	174.885	3.37109	5.12e-15
102	LBR	5		825.72	15.5311	-6.532e-16	-6.532e-16	-6.532e-16	-6.532e-16	-6.532e-16	-6.532e-16	-6.532e-16	-6.532e-16	-6.532e-16	-6.532e-16	-6.532e-16	-6.532e-16	-6.532e-16	13.648	1.88314	-6.532e-16	-6.532e-16	-6.532e-16	-6.532e-16
103	LBY	2		2322.13	95.5919	3.81203e-15	3.81203e-15	3.81203e-15	3.81203e-15	3.81203e-15	18.0582	14.7657	3.81203e-15	3.81203e-15	32.5416	3.81203e-15	3.81203e-15	8.06551	2.65216	3.81203e-15	3.81203e-15	12.5317	6.977	3.81203e-15
104	LCA	4		44.8651	0.00778688	0.000290725	-2.85019e-16	0.00749616	-2.85019e-16	-2.85019e-16	-2.85019e-16	-2.85019e-16	-2.85019e-16	-2.85019e-16	-2.85019e-16	-2.85019e-16	-2.85019e-16	-2.85019e-16	-2.85019e-16	-2.85019e-16	-2.85019e-16	-2.85019e-16	-2.85019e-16	-2.85019e-16
105	LIE	2		4.23264	1.9558	-7.07492e-17	-7.07492e-17	-7.07492e-17	-7.07492e-17	-7.07492e-17	0.370404	0.753168	-7.07492e-17	-7.07492e-17	0.661715	-7.07492e-17	-7.07492e-17	0.0387148	0.00127833	-7.07492e-17	-7.07492e-17	0.015777	0.114743	-7.07492e-17
106	LKA	1		9237.09	1430.06	-9.2332e-14	-9.2332e-14	-9.2332e-14	-9.2332e-14	113.558	-9.2332e-14	-9.2332e-14	1313.3	1.51164	-9.2332e-14	0.783306	-9.2332e-14	-9.2332e-14	-9.2332e-14	-9.2332e-14	0.909038	-9.2332e-14	-9.2332e-14	-9.2332e-14
107	LSO	5		1453.05	818.414	-7.45581e-15	-7.45581e-15	-7.45581e-15	-7.45581e-15	-7.45581e-15	-7.45581e-15	-7.45581e-15	-7.45581e-15	-7.45581e-15	-7.45581e-15	-7.45581e-15	-7.45581e-15	-7.45581e-15	0.127407	818.287	-7.45581e-15	-7.45581e-15	-7.45581e-15	-7.45581e-15
108	LTU	2		3661.17	892.07	-1.85859e-15	-1.85859e-15	-1.85859e-15	-1.85859e-15	-1.85859e-15	72.7305	268.002	-1.85859e-15	-1.85859e-15	37.8381	-1.85859e-15	-1.85859e-15	431.487	0.786664	-1.85859e-15	-1.85859e-15	22.6093	58.6162	-1.85859e-15
109	LUX	2		202.155	114.278	-1.67284e-15	-1.67284e-15	-1.67284e-15	-1.67284e-15	-1.67284e-15	44.235	50.9141	-1.67284e-15	-1.67284e-15	4.72446	-1.67284e-15	-1.67284e-15	2.35061	0.0426462	-1.67284e-15	-1.67284e-15	0.31898	11.6924	-1.67284e-15
110	LVA	2		2456.75	554.09	5.91971e-15	5.91971e-15	5.91971e-15	5.91971e-15	5.91971e-15	39.4166	145.618	5.91971e-15	5.91971e-15	16.874	5.91971e-15	5.91971e-15	300.226	0.609763	5.91971e-15	5.91971e-15	13.4444	37.901	5.91971e-15
111	MAC	1		36.5712	22.7361	0	0	0	0	22.3586	0	0	0.109723	0.160458	0	0.0348588	0	0	0	0	0.0725178	0	0	0
112	MAR	2		11310	180.075	-1.4349e-14	-1.4349e-14	-1.4349e-14	-1.4349e-14	-1.4349e-14	67.9812	44.6313	-1.4349e-14	-1.4349e-14	26.5333	-1.4349e-14	-1.4349e-14	6.00941	0.786837	-1.4349e-14	-1.4349e-14	2.56298	31.5699	-1.4349e-14
113	MCO	2		6.27278	3.9422	0	0	0	0	0	1.09956	0.367747	0	0	2.29094	0	0	0.0608733	0.00293577	0	0	0.0330905	0.0870505	0
114	MDA	2		3864.32	717.792	0	0	0	0	0	41.976	121.373	0	0	36.5365	0	0	354.035	0.792264	0	0	125.202	37.8764	0
115	MDG	5		7001.39	379.331	-3.52293e-14	-3.52293e-14	-3.52293e-14	-3.52293e-14	-3.52293e-14	-3.52293e-14	-3.52293e-14	-3.52293e-14	-3.52293e-14	-3.52293e-14	-3.52293e-14	-3.52293e-14	-3.52293e-14	0.621365	378.71	-3.52293e-14	-3.52293e-14	-3.52293e-14	-3.52293e-14
116	MDV	1		47.5819	10.6109	0	0	0	0	0.14964	0	0	10.4522	0.00559802	0	0.00158739	0	0	0	0	0.0018754	0	0	0
117	MEX	3	12	26815.7	15676.3	2.39624e-14	2.39624e-14	2.39624e-14	109.234	2.39624e-14	2.39624e-14	2.39624e-14	2.39624e-14	2.39624e-14	2.39624e-14	2.39624e-14	12532.5	2.39624e-14	2.39624e-14	2.39624e-14	2.39624e-14	2.39624e-14	2.39624e-14	3034.55
118	MKD	2		2025.85	235.15	-1.96409e-15	-1.96409e-15	-1.96409e-15	-1.96409e-15	-1.96409e-15	25.0506	58.8633	-1.96409e-15	-1.96409e-15	49.5925	-1.96409e-15	-1.96409e-15	42.7022	1.9541	-1.96409e-15	-1.96409e-15	42.3239	14.6632	-1.96409e-15
119	MLI	5		7658.75	97.784	-5.40333e-14	-5.40333e-14	-5.40333e-14	-5.40333e-14	-5.40333e-14	-5.40333e-14	-5.40333e-14	-5.40333e-14	-5.40333e-14	-5.40333e-14	-5.40333e-14	-5.40333e-14	-5.40333e-14	96.2702	1.51382	-5.40333e-14	-5.40333e-14	-5.40333e-14	-5.40333e-14
120	MLT	2		216.663	24.0295	-1.00256e-14	-1.00256e-14	-1.00256e-14	-1.00256e-14	-1.00256e-14	4.94261	3.76585	-1.00256e-14	-1.00256e-14	10.9067	-1.00256e-14	-1.00256e-14	1.28774	0.0617577	-1.00256e-14	-1.00256e-14	1.44366	1.62118	-1.00256e-14
121	MMR	1		34507.1	7251.76	-6.76279e-14	-6.76279e-14	-6.76279e-14	-6.76279e-14	2727.32	-6.76279e-14	-6.76279e-14	4516.73	2.7958	-6.76279e-14	1.95459	-6.76279e-14	-6.76279e-14	-6.76279e-14	-6.76279e-14	2.95051	-6.76279e-14	-6.76279e-14	-6.76279e-14
122	MNE	2		495.758	72.9765	-3.94628e-15	-3.94628e-15	-3.94628e-15	-3.94628e-15	-3.94628e-15	8.5054	19.6751	-3.94628e-15	-3.94628e-15	24.4359	-3.94628e-15	-3.94628e-15	9.69169	0.217522	-3.94628e-15	-3.94628e-15	5.76436	4.68658	-3.94628e-15
123	MNG	1		1500.21	172.487	-5.86562e-15	-5.86562e-15	-5.86562e-15	-5.86562e-15	171.659	-5.86562e-15	-5.86562e-15	0.195809	0.00998365	-5.86562e-15	0.0981183	-5.86562e-15	-5.86562e-15	-5.86562e-15	-5.86562e-15	0.524553	-5.86562e-15	-5.86562e-15	-5.86562e-15
124	MNP	1		8.6462	0.193055	0	0	0	0	0.161194	0	0	0.0154243	0.014162	0	0.00193524	0	0	0	0	0.000338843	0	0	0
125	MOZ	5		7191.22	1100.01	-2.13504e-14	-2.13504e-14	-2.13504e-14	-2.13504e-14	-2.13504e-14	-2.13504e-14	-2.13504e-14	-2.13504e-14	-2.13504e-14	-2.13504e-14	-2.13504e-14	-2.13504e-14	-2.13504e-14	0.117505	1099.89	-2.13504e-14	-2.13504e-14	-2.13504e-14	-2.13504e-14
126	MRT	5		2012.25	3.95165	-1.23703e-14	-1.23703e-14	-1.23703e-14	-1.23703e-14	-1.23703e-14	-1.23703e-14	-1.23703e-14	-1.23703e-14	-1.23703e-14	-1.23703e-14	-1.23703e-14	-1.23703e-14	-1.23703e-14	3.91016	0.0414809	-1.23703e-14	-1.23703e-14	-1.23703e-14	-1.23703e-14
127	MWI	5		6794.16	656.735	-8.41018e-14	-8.41018e-14	-8.41018e-14	-8.41018e-14	-8.41018e-14	-8.41018e-14	-8.41018e-14	-8.41018e-14	-8.41018e-14	-8.41018e-14	-8.41018e-14	-8.41018e-14	-8.41018e-14	-8.41018e-14	656.735	-8.41018e-14	-8.41018e-14	-8.41018e-14	-8.41018e-14
128	MYS	1		9383.43	1210.5	-1.08064e-13	-1.08064e-13	-1.08064e-13	-1.08064e-13	260.478	-1.08064e-13	-1.08064e-13	65.5687	877.722	-1.08064e-13	3.58714	-1.08064e-13	-1.08064e-13	-1.08064e-13	-1.08064e-13	3.14014	-1.08064e-13	-1.08064e-13	-1.08064e-13
129	NAM	5		1100.43	257.084	-5.63235e-15	-5.63235e-15	-5.63235e-15	-5.63235e-15	-5.63235e-15	-5.63235e-15	-5.63235e-15	-5.63235e-15	-5.63235e-15	-5.63235e-15	-5.63235e-15	-5.63235e-15	-5.63235e-15	0.484666	256.6	-5.63235e-15	-5.63235e-15	-5.63235e-15	-5.63235e-15
130	NCL	6		13.9856	0.282384	6.29547e-18	0.282384	6.29547e-18	6.29547e-18	6.29547e-18	6.29547e-18	6.29547e-18	6.29547e-18	6.29547e-18	6.29547e-18	6.29547e-18	6.29547e-18	6.29547e-18	6.29547e-18	6.29547e-18	6.29547e-18	6.29547e-18	6.29547e-18	6.29547e-18
131	NER	5		15660.3	259.927	-4.31599e-14	-4.31599e-14	-4.31599e-14	-4.31599e-14	-4.31599e-14	-4.31599e-14	-4.31599e-14	-4.31599e-14	-4.31599e-14	-4.31599e-14	-4.31599e-14	-4.31599e-14	-4.31599e-14	256.454	3.47282	-4.31599e-14	-4.31599e-14	-4.31599e-14	-4.31599e-14
132	NGA	5		79432.9	1825.7	-4.94071e-13	-4.94071e-13	-4.94071e-13	-4.94071e-13	-4.94071e-13	-4.94071e-13	-4.94071e-13	-4.94071e-13	-4.94071e-13	-4.94071e-13	-4.94071e-13	-4.94071e-13	-4.94071e-13	1726.02	99.6793	-4.94071e-13	-4.94071e-13	-4.94071e-13	-4.94071e-13
133	NIC	3		1100.17	102.506	-1.29912e-14	-1.29912e-14	-1.29912e-14	2.70636	-1.29912e-14	-1.29912e-14	-1.29912e-14	-1.29912e-14	-1.29912e-14	-1.29912e-14	-1.29912e-14	7.43313	-1.29912e-14	-1.29912e-14	-1.29912e-14	-1.29912e-14	-1.29912e-14	-1.29912e-14	92.3661
134	NLD	2		7775.11	3673.27	-3.07861e-14	-3.07861e-14	-3.07861e-14	-3.07861e-14	-3.07861e-14	799.715	1939.26	-3.07861e-14	-3.07861e-14	129.992	-3.07861e-14	-3.07861e-14	122.849	3.14233	-3.07861e-14	-3.07861e-14	12.6888	665.624	-3.07861e-14
135	NOR	2		1773.54	295.295	-2.69555e-15	-2.69555e-15	-2.69555e-15	-2.69555e-15	-2.69555e-15	35.2104	80.179	-2.69555e-15	-2.69555e-15	6.59237	-2.69555e-15	-2.69555e-15	105.858	0.78413	-2.69555e-15	-2.69555e-15	5.09458	61.5773	-2.69555e-15
136	NPL	1		19472.4	6713.11	-1.43885e-13	-1.43885e-13	-1.43885e-13	-1.43885e-13	59.7373	-1.43885e-13	-1.43885e-13	6653	0.240429	-1.43885e-13	0.0763724	-1.43885e-13	-1.43885e-13	-1.43885e-13	-1.43885e-13	0.0583162	-1.43885e-13	-1.43885e-13	-1.43885e-13
137	NRU	6		0.108895	0	0	0	0	0	0	0	0	0	0	0	0	0	0	0	0	0	0	0	0
138	NZL	6		950.8	24.0966	-1.0269e-14	24.0966	-1.0269e-14	-1.0269e-14	-1.0269e-14	-1.0269e-14	-1.0269e-14	-1.0269e-14	-1.0269e-14	-1.0269e-14	-1.0269e-14	-1.0269e-14	-1.0269e-14	-1.0269e-14	-1.0269e-14	-1.0269e-14	-1.0269e-14	-1.0269e-14	-1.0269e-14
139	OMN	2		889.613	4.57106	-2.05795e-15	-2.05795e-15	-2.05795e-15	-2.05795e-15	-2.05795e-15	0.023134	0.0235144	-2.05795e-15	-2.05795e-15	0.0445041	-2.05795e-15	-2.05795e-15	0.280684	3.56883	-2.05795e-15	-2.05795e-15	0.623498	0.00689223	-2.05795e-15
140	PAK	1		131708	11378.1	-5.62024e-13	-5.62024e-13	-5.62024e-13	-5.62024e-13	33.8771	-5.62024e-13	-5.62024e-13	11343.6	0.304339	-5.62024e-13	0.165942	-5.62024e-13	-5.62024e-13	-5.62024e-13	-5.62024e-13	0.149085	-5.62024e-13	-5.62024e-13	-5.62024e-13
141	PAN	4		665.165	0.0325471	0.0274068	-2.49647e-15	0.00514023	-2.49647e-15	-2.49647e-15	-2.49647e-15	-2.49647e-15	-2.49647e-15	-2.49647e-15	-2.49647e-15	-2.49647e-15	-2.49647e-15	-2.49647e-15	-2.49647e-15	-2.49647e-15	-2.49647e-15	-2.49647e-15	-2.49647e-15	-2.49647e-15
142	PER	4		8905.39	1.39339	0.944725	-7.64614e-14	0.448664	-7.64614e-14	-7.64614e-14	-7.64614e-14	-7.64614e-14	-7.64614e-14	-7.64614e-14	-7.64614e-14	-7.64614e-14	-7.64614e-14	-7.64614e-14	-7.64614e-14	-7.64614e-14	-7.64614e-14	-7.64614e-14	-7.64614e-14	-7.64614e-14
143	PHL	1		50456.6	3021.61	-2.1776e-13	-2.1776e-13	-2.1776e-13	-2.1776e-13	1796.09	-2.1776e-13	-2.1776e-13	334.26	730.387	-2.1776e-13	99.026	-2.1776e-13	-2.1776e-13	-2.1776e-13	-2.1776e-13	61.8466	-2.1776e-13	-2.1776e-13	-2.1776e-13
144	PLW	1		1.09209	0.0145698	0	0	0	0	0.00182541	0	0	0.00151898	0.0112247	0	0	0	0	0	0	6.95261e-07	0	0	0
145	PNG	6		3733.03	0.414326	-1.6642e-14	0.414326	-1.6642e-14	-1.6642e-14	-1.6642e-14	-1.6642e-14	-1.6642e-14	-1.6642e-14	-1.6642e-14	-1.6642e-14	-1.6642e-14	-1.6642e-14	-1.6642e-14	-1.6642e-14	-1.6642e-14	-1.6642e-14	-1.6642e-14	-1.6642e-14	-1.6642e-14
146	POL	2		22390.1	4913.99	-1.02175e-13	-1.02175e-13	-1.02175e-13	-1.02175e-13	-1.02175e-13	552.625	2523.57	-1.02175e-13	-1.02175e-13	412.776	-1.02175e-13	-1.02175e-13	945.725	6.8074	-1.02175e-13	-1.02175e-13	90.0904	382.398	-1.02175e-13
147	PRK	1		23316.4	13205.2	-7.75682e-14	-7.75682e-14	-7.75682e-14	-7.75682e-14	11862.8	-7.75682e-14	-7.75682e-14	2.14568	3.23741	-7.75682e-14	64.875	-7.75682e-14	-7.75682e-14	-7.75682e-14	-7.75682e-14	1272.15	-7.75682e-14	-7.75682e-14	-7.75682e-14
148	PRT	2		4994.9	252.486	3.6307e-15	3.6307e-15	3.6307e-15	3.6307e-15	3.6307e-15	111.562	59.8746	3.6307e-15	3.6307e-15	12.4915	3.6307e-15	3.6307e-15	7.56601	0.505173	3.6307e-15	3.6307e-15	4.30288	56.1841	3.6307e-15
149	PRY	4		1831.9	316.832	62.9594	-2.7323e-15	253.872	-2.7323e-15	-2.7323e-15	-2.7323e-15	-2.7323e-15	-2.7323e-15	-2.7323e-15	-2.7323e-15	-2.7323e-15	-2.7323e-15	-2.7323e-15	-2.7323e-15	-2.7323e-15	-2.7323e-15	-2.7323e-15	-2.7323e-15	-2.7323e-15
150	PSE	2		1553.49	214.04	-1.35602e-14	-1.35602e-14	-1.35602e-14	-1.35602e-14	-1.35602e-14	4.73249	5.90051	-1.35602e-14	-1.35602e-14	8.52802	-1.35602e-14	-1.35602e-14	21.3937	24.1301	-1.35602e-14	-1.35602e-14	146.392	2.96332	-1.35602e-14
151	QAT	2		217.785	12.7687	5.26338e-16	5.26338e-16	5.26338e-16	5.26338e-16	5.26338e-16	0.0493426	0.0609313	5.26338e-16	5.26338e-16	0.0957226	5.26338e-16	5.26338e-16	0.3967	9.66446	5.26338e-16	5.26338e-16	2.47594	0.0255816	5.26338e-16
152	ROU	2		23722	3287.52	-1.89658e-13	-1.89658e-13	-1.89658e-13	-1.89658e-13	-1.89658e-13	266.199	758.092	-1.89658e-13	-1.89658e-13	349.657	-1.89658e-13	-1.89658e-13	1130.48	20.9448	-1.89658e-13	-1.89658e-13	564	198.149	-1.89658e-13
153	RUS	2	13	179323	77097.5	-1.33432e-12	-1.33432e-12	-1.33432e-12	-1.33432e-12	-1.33432e-12	866.596	2898.61	-1.33432e-12	-1.33432e-12	618.017	-1.33432e-12	-1.33432e-12	69139.6	185.611	-1.33432e-12	-1.33432e-12	2437.56	951.527	-1.33432e-12
154	RWA	5		4479.09	33.5033	-1.80134e-14	-1.80134e-14	-1.80134e-14	-1.80134e-14	-1.80134e-14	-1.80134e-14	-1.80134e-14	-1.80134e-14	-1.80134e-14	-1.80134e-14	-1.80134e-14	-1.80134e-14	-1.80134e-14	0.896009	32.6072	-1.80134e-14	-1.80134e-14	-1.80134e-14	-1.80134e-14
155	SAU	2	14	9630.01	1008.46	-4.25796e-15	-4.25796e-15	-4.25796e-15	-4.25796e-15	-4.25796e-15	2.87371	3.36703	-4.25796e-15	-4.25796e-15	5.96212	-4.25796e-15	-4.25796e-15	18.8639	889.552	-4.25796e-15	-4.25796e-15	86.263	1.57439	-4.25796e-15
156	SDN	5		20279.2	595.957	-9.6562e-14	-9.6562e-14	-9.6562e-14	-9.6562e-14	-9.6562e-14	-9.6562e-14	-9.6562e-14	-9.6562e-14	-9.6562e-14	-9.6562e-14	-9.6562e-14	-9.6562e-14	-9.6562e-14	589.658	6.29834	-9.6562e-14	-9.6562e-14	-9.6562e-14	-9.6562e-14
157	SEN	5		4649.92	2.62951	-6.23195e-15	-6.23195e-15	-6.23195e-15	-6.23195e-15	-6.23195e-15	-6.23195e-15	-6.23195e-15	-6.23195e-15	-6.23195e-15	-6.23195e-15	-6.23195e-15	-6.23195e-15	-6.23195e-15	2.583	0.0465016	-6.23195e-15	-6.23195e-15	-6.23195e-15	-6.23195e-15
158	SGP	1		737.021	70.1833	0	0	0	0	12.9867	0	0	2.06183	54.8454	0	0.133444	0	0	0	0	0.156004	0	0	0
159	SLB	6		175.435	0.0222171	1.08589e-17	0.0222171	1.08589e-17	1.08589e-17	1.08589e-17	1.08589e-17	1.08589e-17	1.08589e-17	1.08589e-17	1.08589e-17	1.08589e-17	1.08589e-17	1.08589e-17	1.08589e-17	1.08589e-17	1.08589e-17	1.08589e-17	1.08589e-17	1.08589e-17
160	SLE	5		2700.21	28.5791	-2.55318e-14	-2.55318e-14	-2.55318e-14	-2.55318e-14	-2.55318e-14	-2.55318e-14	-2.55318e-14	-2.55318e-14	-2.55318e-14	-2.55318e-14	-2.55318e-14	-2.55318e-14	-2.55318e-14	27.4748	1.10435	-2.55318e-14	-2.55318e-14	-2.55318e-14	-2.55318e-14
161	SLV	3		2011.33	219.36	-7.58397e-15	-7.58397e-15	-7.58397e-15	5.27713	-7.58397e-15	-7.58397e-15	-7.58397e-15	-7.58397e-15	-7.58397e-15	-7.58397e-15	-7.58397e-15	19.4811	-7.58397e-15	-7.58397e-15	-7.58397e-15	-7.58397e-15	-7.58397e-15	-7.58397e-15	194.602
162	SMR	2		5.32639	2.88716	0	0	0	0	0	0.224498	0.32391	0	0	2.16471	0	0	0.0664122	0.00214142	0	0	0.0322528	0.0732346	0
163	SOM	5		4438.47	30.9636	-1.48754e-14	-1.48754e-14	-1.48754e-14	-1.48754e-14	-1.48754e-14	-1.48754e-14	-1.48754e-14	-1.48754e-14	-1.48754e-14	-1.48754e-14	-1.48754e-14	-1.48754e-14	-1.48754e-14	27.6545	3.30909	-1.48754e-14	-1.48754e-14	-1.48754e-14	-1.48754e-14
164	SRB	2		7847.19	1016.17	-8.45401e-14	-8.45401e-14	-8.45401e-14	-8.45401e-14	-8.45401e-14	104.111	354.627	-8.45401e-14	-8.45401e-14	200.416	-8.45401e-14	-8.45401e-14	191.147	4.2929	-8.45401e-14	-8.45401e-14	89.821	71.7596	-8.45401e-14
165	SSD	5		3712.11	20.88	-2.80336e-14	-2.80336e-14	-2.80336e-14	-2.80336e-14	-2.80336e-14	-2.80336e-14	-2.80336e-14	-2.80336e-14	-2.80336e-14	-2.80336e-14	-2.80336e-14	-2.80336e-14	-2.80336e-14	11.2597	9.6203	-2.80336e-14	-2.80336e-14	-2.80336e-14	-2.80336e-14
166	STP	5		49.6298	1.31702	-4.79199e-15	-4.79199e-15	-4.79199e-15	-4.79199e-15	-4.79199e-15	-4.79199e-15	-4.79199e-15	-4.79199e-15	-4.79199e-15	-4.79199e-15	-4.79199e-15	-4.79199e-15	-4.79199e-15	0.00590087	1.31112	-4.79199e-15	-4.79199e-15	-4.79199e-15	-4.79199e-15
167	SUR	4		220.731	0.313285	0.00199431	-5.8836e-16	0.311291	-5.8836e-16	-5.8836e-16	-5.8836e-16	-5.8836e-16	-5.8836e-16	-5.8836e-16	-5.8836e-16	-5.8836e-16	-5.8836e-16	-5.8836e-16	-5.8836e-16	-5.8836e-16	-5.8836e-16	-5.8836e-16	-5.8836e-16	-5.8836e-16
168	SVK	2		4819.5	875.504	-1.17352e-14	-1.17352e-14	-1.17352e-14	-1.17352e-14	-1.17352e-14	116.008	362.391	-1.17352e-14	-1.17352e-14	153.172	-1.17352e-14	-1.17352e-14	137.494	3.55048	-1.17352e-14	-1.17352e-14	28.8302	74.0575	-1.17352e-14
169	SVN	2		1054.77	297.215	2.5546e-15	2.5546e-15	2.5546e-15	2.5546e-15	2.5546e-15	31.1693	98.1794	2.5546e-15	2.5546e-15	128.72	2.5546e-15	2.5546e-15	16.6545	0.357591	2.5546e-15	2.5546e-15	4.96635	17.1679	2.5546e-15
170	SWE	2		2885.44	600.98	-1.84635e-14	-1.84635e-14	-1.84635e-14	-1.84635e-14	-1.84635e-14	71.1077	215.529	-1.84635e-14	-1.84635e-14	13.3531	-1.84635e-14	-1.84635e-14	204.552	0.67155	-1.84635e-14	-1.84635e-14	8.56992	87.1972	-1.84635e-14
171	SWZ	5		517.819	290.414	-2.61358e-15	-2.61358e-15	-2.61358e-15	-2.61358e-15	-2.61358e-15	-2.61358e-15	-2.61358e-15	-2.61358e-15	-2.61358e-15	-2.61358e-15	-2.61358e-15	-2.61358e-15	-2.61358e-15	0.013591	290.401	-2.61358e-15	-2.61358e-15	-2.61358e-15	-2.61358e-15
172	SYC	5		13.0228	0.00715505	7.75484e-19	7.75484e-19	7.75484e-19	7.75484e-19	7.75484e-19	7.75484e-19	7.75484e-19	7.75484e-19	7.75484e-19	7.75484e-19	7.75484e-19	7.75484e-19	7.75484e-19	1.72038e-06	0.00715333	7.75484e-19	7.75484e-19	7.75484e-19	7.75484e-19
173	SYR	2		8604.46	1641.88	-6.69322e-14	-6.69322e-14	-6.69322e-14	-6.69322e-14	-6.69322e-14	22.405	25.9934	-6.69322e-14	-6.69322e-14	35.738	-6.69322e-14	-6.69322e-14	101.625	116.789	-6.69322e-14	-6.69322e-14	1326.2	13.1242	-6.69322e-14
174	TCA	3		2.35214	0.097497	2.25953e-17	2.25953e-17	2.25953e-17	0.00471608	2.25953e-17	2.25953e-17	2.25953e-17	2.25953e-17	2.25953e-17	2.25953e-17	2.25953e-17	0.00512222	2.25953e-17	2.25953e-17	2.25953e-17	2.25953e-17	2.25953e-17	2.25953e-17	0.0876587
175	TCD	5		10121.9	333.439	-6.60293e-14	-6.60293e-14	-6.60293e-14	-6.60293e-14	-6.60293e-14	-6.60293e-14	-6.60293e-14	-6.60293e-14	-6.60293e-14	-6.60293e-14	-6.60293e-14	-6.60293e-14	-6.60293e-14	331.349	2.08975	-6.60293e-14	-6.60293e-14	-6.60293e-14	-6.60293e-14
176	TGO	5		3930.03	94.0157	-2.89474e-14	-2.89474e-14	-2.89474e-14	-2.89474e-14	-2.89474e-14	-2.89474e-14	-2.89474e-14	-2.89474e-14	-2.89474e-14	-2.89474e-14	-2.89474e-14	-2.89474e-14	-2.89474e-14	82.656	11.3596	-2.89474e-14	-2.89474e-14	-2.89474e-14	-2.89474e-14
177	THA	1		26013.5	5382.36	-8.00245e-14	-8.00245e-14	-8.00245e-14	-8.00245e-14	4657.48	-8.00245e-14	-8.00245e-14	637.487	64.9615	-8.00245e-14	8.15197	-8.00245e-14	-8.00245e-14	-8.00245e-14	-8.00245e-14	14.279	-8.00245e-14	-8.00245e-14	-8.00245e-14
178	TJK	1		5308.27	17.4927	-2.44354e-14	-2.44354e-14	-2.44354e-14	-2.44354e-14	9.40464	-2.44354e-14	-2.44354e-14	8.0799	0.00111423	-2.44354e-14	0.00362526	-2.44354e-14	-2.44354e-14	-2.44354e-14	-2.44354e-14	0.00340101	-2.44354e-14	-2.44354e-14	-2.44354e-14
179	TKM	2		5482.17	127.957	-2.47166e-14	-2.47166e-14	-2.47166e-14	-2.47166e-14	-2.47166e-14	2.13765	4.78679	-2.47166e-14	-2.47166e-14	2.98746	-2.47166e-14	-2.47166e-14	72.1411	16.1726	-2.47166e-14	-2.47166e-14	27.3801	2.35149	-2.47166e-14
180	TLS	6		335.426	32.9494	-4.12266e-17	-4.12266e-17	-4.12266e-17	-4.12266e-17	2.03001	-4.12266e-17	-4.12266e-17	0.975392	29.9036	-4.12266e-17	0.017491	-4.12266e-17	-4.12266e-17	-4.12266e-17	-4.12266e-17	0.0228853	-4.12266e-17	-4.12266e-17	-4.12266e-17
181	TTO	4		378.729	0.126626	0.00021126	0	0.126415	0	0	0	0	0	0	0	0	0	0	0	0	0	0	0	0
182	TUN	2		5823.19	360.185	1.15293e-15	1.15293e-15	1.15293e-15	1.15293e-15	1.15293e-15	112.145	74.9946	1.15293e-15	1.15293e-15	111.853	1.15293e-15	1.15293e-15	15.1167	1.22085	1.15293e-15	1.15293e-15	15.5237	29.331	1.15293e-15
183	TUR	2	17	28025	11714.3	-1.48683e-13	-1.48683e-13	-1.48683e-13	-1.48683e-13	-1.48683e-13	107.004	203.101	-1.48683e-13	-1.48683e-13	149.038	-1.48683e-13	-1.48683e-13	736.63	162.204	-1.48683e-13	-1.48683e-13	10279.7	76.5478	-1.48683e-13
184	TWN	1		10472.8	3041.6	-2.07119e-14	-2.07119e-14	-2.07119e-14	-2.07119e-14	2784.07	-2.07119e-14	-2.07119e-14	126.758	42.2091	-2.07119e-14	38.2129	-2.07119e-14	-2.07119e-14	-2.07119e-14	-2.07119e-14	50.3441	-2.07119e-14	-2.07119e-14	-2.07119e-14
185	TZA	5		18351.8	453.461	-1.85723e-13	-1.85723e-13	-1.85723e-13	-1.85723e-13	-1.85723e-13	-1.85723e-13	-1.85723e-13	-1.85723e-13	-1.85723e-13	-1.85723e-13	-1.85723e-13	-1.85723e-13	-1.85723e-13	19.7786	433.683	-1.85723e-13	-1.85723e-13	-1.85723e-13	-1.85723e-13
186	UGA	5		14945.8	78.8204	-9.15622e-14	-9.15622e-14	-9.15622e-14	-9.15622e-14	-9.15622e-14	-9.15622e-14	-9.15622e-14	-9.15622e-14	-9.15622e-14	-9.15622e-14	-9.15622e-14	-9.15622e-14	-9.15622e-14	13.0288	65.7916	-9.15622e-14	-9.15622e-14	-9.15622e-14	-9.15622e-14
187	UKR	2		76639.7	16476.2	-1.41163e-13	-1.41163e-13	-1.41163e-13	-1.41163e-13	-1.41163e-13	773.978	2360.33	-1.41163e-13	-1.41163e-13	630.946	-1.41163e-13	-1.41163e-13	9728.72	49.856	-1.41163e-13	-1.41163e-13	2277.91	654.51	-1.41163e-13
188	URY	4		1558.23	266.424	175.373	4.67446e-15	91.0514	4.67446e-15	4.67446e-15	4.67446e-15	4.67446e-15	4.67446e-15	4.67446e-15	4.67446e-15	4.67446e-15	4.67446e-15	4.67446e-15	4.67446e-15	4.67446e-15	4.67446e-15	4.67446e-15	4.67446e-15	4.67446e-15
189	USA	3	19	112473	81811	-3.45288e-13	-3.45288e-13	-3.45288e-13	5580.11	-3.45288e-13	-3.45288e-13	-3.45288e-13	-3.45288e-13	-3.45288e-13	-3.45288e-13	-3.45288e-13	1200.09	-3.45288e-13	-3.45288e-13	-3.45288e-13	-3.45288e-13	-3.45288e-13	-3.45288e-13	75030.8
190	UZB	1		22367.6	102.046	-2.89591e-13	-2.89591e-13	-2.89591e-13	-2.89591e-13	87.2995	-2.89591e-13	-2.89591e-13	14.7007	0.0133451	-2.89591e-13	0.0204993	-2.89591e-13	-2.89591e-13	-2.89591e-13	-2.89591e-13	0.0117172	-2.89591e-13	-2.89591e-13	-2.89591e-13
191	VCT	4		32.5351	0.00695755	2.76881e-05	-1.41942e-15	0.00692986	-1.41942e-15	-1.41942e-15	-1.41942e-15	-1.41942e-15	-1.41942e-15	-1.41942e-15	-1.41942e-15	-1.41942e-15	-1.41942e-15	-1.41942e-15	-1.41942e-15	-1.41942e-15	-1.41942e-15	-1.41942e-15	-1.41942e-15	-1.41942e-15
192	VEN	4		8322.62	1.36114	0.109724	-1.0295e-13	1.25142	-1.0295e-13	-1.0295e-13	-1.0295e-13	-1.0295e-13	-1.0295e-13	-1.0295e-13	-1.0295e-13	-1.0295e-13	-1.0295e-13	-1.0295e-13	-1.0295e-13	-1.0295e-13	-1.0295e-13	-1.0295e-13	-1.0295e-13	-1.0295e-13
193	VNM	1		44186.3	11520.6	-1.00446e-13	-1.00446e-13	-1.00446e-13	-1.00446e-13	11076.5	-1.00446e-13	-1.00446e-13	275.872	117.062	-1.00446e-13	17.3733	-1.00446e-13	-1.00446e-13	-1.00446e-13	-1.00446e-13	33.7019	-1.00446e-13	-1.00446e-13	-1.00446e-13
194	VUT	6		109.13	0.716417	-4.21867e-16	0.716417	-4.21867e-16	-4.21867e-16	-4.21867e-16	-4.21867e-16	-4.21867e-16	-4.21867e-16	-4.21867e-16	-4.21867e-16	-4.21867e-16	-4.21867e-16	-4.21867e-16	-4.21867e-16	-4.21867e-16	-4.21867e-16	-4.21867e-16	-4.21867e-16	-4.21867e-16
195	XKX	2		113.285	13.7826	1.68152e-16	1.68152e-16	1.68152e-16	1.68152e-16	1.68152e-16	1.54402	3.91468	1.68152e-16	1.68152e-16	3.35184	1.68152e-16	1.68152e-16	2.38321	0.0774347	1.68152e-16	1.68152e-16	1.60308	0.90833	1.68152e-16
196	YEM	5		14427.3	384.622	3.13655e-15	3.13655e-15	3.13655e-15	3.13655e-15	3.13655e-15	3.13655e-15	3.13655e-15	3.13655e-15	3.13655e-15	3.13655e-15	3.13655e-15	3.13655e-15	3.13655e-15	383.576	1.04543	3.13655e-15	3.13655e-15	3.13655e-15	3.13655e-15
197	ZAF	5	15	26483	18713.2	-2.4097e-13	-2.4097e-13	-2.4097e-13	-2.4097e-13	-2.4097e-13	-2.4097e-13	-2.4097e-13	-2.4097e-13	-2.4097e-13	-2.4097e-13	-2.4097e-13	-2.4097e-13	-2.4097e-13	1.33119	18711.9	-2.4097e-13	-2.4097e-13	-2.4097e-13	-2.4097e-13
198	ZMB	5		6321.48	620.906	-6.17124e-15	-6.17124e-15	-6.17124e-15	-6.17124e-15	-6.17124e-15	-6.17124e-15	-6.17124e-15	-6.17124e-15	-6.17124e-15	-6.17124e-15	-6.17124e-15	-6.17124e-15	-6.17124e-15	0.0170972	620.889	-6.17124e-15	-6.17124e-15	-6.17124e-15	-6.17124e-15
199	ZWE	5		5643.82	1392.75	-4.06274e-14	-4.06274e-14	-4.06274e-14	-4.06274e-14	-4.06274e-14	-4.06274e-14	-4.06274e-14	-4.06274e-14	-4.06274e-14	-4.06274e-14	-4.06274e-14	-4.06274e-14	-4.06274e-14	0.509528	1392.24	-4.06274e-14	-4.06274e-14	-4.06274e-14	-4.06274e-14

[truncated: 16 more sheets: pbdIER25, pbdGEMM50, pbdGEMM95, pbdGEMM5, cbdIER50_infant, cbdIER975_infant, cbdIER25_infant, pbdIER50_infant, pbdIER975_infant, pbdIER25_infant, cbdIER50LowerGBD, cbdIER975LowerGBD, cbdIER25LowerGBD, cbdIER50UpperGBD, cbdIER975UpperGBD, cbdIER25UpperGBD]
